# Supplementary material for: Development and Validation of a Gene Mutation-Associated Nomogram for Hepatocellular Carcinoma Patients From Four Countries
Source: Front Genet. 2021 Sep 21;12:714639. doi: 10.3389/fgene.2021.714639 (PMC8490742; doi:10.3389/fgene.2021.714639)
Supplement: Supplementary file 2 [file DataSheet1.zip]

Archive with 3 entries (3 files):
- Orignial data_TIDE.xlsx
- Original data_liver_IPS.xlsx
- Original data_Total_information.xlsx
