# Supplementary material for: Development and Validation of a Gene Mutation-Associated Nomogram for Hepatocellular Carcinoma Patients From Four Countries
Source: Front Genet. 2021 Sep 21;12:714639. doi: 10.3389/fgene.2021.714639 (PMC8490742; doi:10.3389/fgene.2021.714639)
Supplement: Supplementary file 2 [file DataSheet1.zip › Orignial data_TIDE.xlsx]

## Sheet: TIDE1
id	Patient	risk_level	Nobenefits	Responder	TIDE	IFNG	MSIExprSig	Merck18	CD274	CD8	CTL.flag	Dysfunction	Exclusion	MDSC	CAF	TAMM2	ips	ips_pd1_pos	ips_ctla4_pos	ips_ctla4_pd1	survival_time	status	age	T	Country	TP53	MACF1	EYS	DOCK2	risk_score	group	filter_$
TCGA-CC-A8HV	TCGA-CC-A8HV-01A	High	0	0	0.85	-1.52	0.07	-0.86	-0.34	-0.64	0	-0.5	0.85	0.11	0.02	0.01	7	5	7	5	9.3	1	2	2	4	1	0	0	0	1.25916	1	1
TCGA-DD-A1EL	TCGA-DD-A1EL-01A	High	0	0	0.75	-0.24	0.39	-0.2	-0.28	-0.45	0	-1.14	0.75	0.09	-0.04	0.05	8	7	8	6	13.8333	1	1	2	4	1	0	0	0	1.25916	1	1
TCGA-DD-AAVV	TCGA-DD-AAVV-01A	High	0	1	-0.34	1.21	0.19	0.86	0.11	-0.01	0	0.74	-0.34	-0.08	0.1	-0.08	10	8	9	8	81.8333	0	2	2	4	1	0	0	0	1.25916	1	1
TCGA-ED-A459	TCGA-ED-A459-01A	High	0	1	-0.14	-0.17	0.32	-0.18	-0.27	-0.68	0	-0.07	-0.14	0.02	0.02	-0.06	10	9	10	8	30.3333	0	2	2	4	1	0	0	0	1.25916	1	1
TCGA-RC-A7SH	TCGA-RC-A7SH-01A	High	0	0	0.2	-1.31	0.15	-0.65	-0.36	-0.57	0	0.02	0.2	0.07	-0.04	0	8	7	8	6	15.6	0	1	2	4	1	0	0	0	1.25916	1	1
TCGA-CC-A7IL	TCGA-CC-A7IL-01A	High	0	1	-0.64	-1.02	0.81	-0.76	-0.33	-0.7	0	-0.51	-0.64	-0.02	-0.11	0.04	10	8	9	8	9.26667	1	2	3	4	0	0	0	0	1.71707	1	1
TCGA-DD-A39W	TCGA-DD-A39W-01A	High	0	1	-0.38	0.82	0.64	-0.09	-0.21	-0.65	0	-0.08	-0.38	-0.04	-0.04	0.03	8	6	7	6	27.5667	1	1	3	4	0	0	0	0	1.71707	1	1
TCGA-DD-A73C	TCGA-DD-A73C-01A	High	0	1	-0.27	-0.64	0.9	-0.24	-0.12	0.11	0	0.09	-0.27	-0.09	0.03	0.03	8	7	8	7	23.3667	0	2	3	4	0	0	0	0	1.71707	1	1
TCGA-ED-A66X	TCGA-ED-A66X-01A	High	0	0	0.72	-0.13	0.13	0.18	-0.27	-0.13	0	0.29	0.72	-0.05	0.14	0.02	9	7	8	7	13.5333	0	1	3	4	0	0	0	0	1.71707	1	1
TCGA-ED-A8O5	TCGA-ED-A8O5-01A	High	0	0	0.53	-0.69	0.28	-0.5	-0.16	-0.31	0	-0.55	0.53	0.04	-0.03	0.06	8	6	7	6	13.5333	0	2	3	4	0	0	0	0	1.71707	1	1
TCGA-G3-A25T	TCGA-G3-A25T-01A	High	0	0	1	-0.34	0.66	0.03	0.02	-0.34	0	0.14	1	0.09	0.04	0.01	8	7	8	6	51.7667	0	1	3	4	0	0	0	0	1.71707	1	1
TCGA-LG-A9QD	TCGA-LG-A9QD-01A	High	0	1	-1.17	0.58	0.74	-0.04	-0.11	-0.36	0	0.48	-1.17	-0.1	0.01	-0.08	10	10	10	9	12.2	0	2	3	4	0	0	0	0	1.71707	1	1
TCGA-G3-AAV4	TCGA-G3-AAV4-01A	High	0	1	-0.02	0.12	0.78	-0.12	0.13	-0.8	0	-0.36	-0.02	0.01	-0.03	0.01	10	8	9	8	0.9	1	3	1	4	0	0	0	1	1.76226	1	1
TCGA-CC-5263	TCGA-CC-5263-01A	High	0	0	0.49	0.4	0.37	0.03	0.59	-0.29	0	-0.45	0.49	0.08	0	-0.01	7	6	7	5	4.3	1	1	3	4	1	0	0	0	2.72004	1	1
TCGA-CC-A5UD	TCGA-CC-A5UD-01A	High	0	0	1.44	0.32	0.18	0.08	-0.24	-0.38	0	-0.58	1.44	0.14	0.03	0.04	9	7	9	7	10.1333	1	1	3	4	1	0	0	0	2.72004	1	1
TCGA-CC-A8HU	TCGA-CC-A8HU-01A	High	0	0	0.6	-1.24	0.41	-0.68	-0.32	-0.7	0	-0.76	0.6	0.1	-0.05	0.02	7	6	7	5	11.4667	1	1	3	4	1	0	0	0	2.72004	1	1
TCGA-DD-A3A7	TCGA-DD-A3A7-01A	High	0	1	-0.13	-1.41	0.34	-0.45	-0.35	-0.54	0	0.32	-0.13	0.06	-0.08	0.01	8	7	7	6	13.9667	1	2	3	4	1	0	0	0	2.72004	1	1
TCGA-DD-AAE0	TCGA-DD-AAE0-01A	High	0	0	1.35	0.53	0.04	0.13	-0.32	-0.17	0	-0.08	1.35	0.14	0.03	0.03	8	7	8	6	18.5	0	1	3	4	1	0	0	0	2.72004	1	1
TCGA-CC-5259	TCGA-CC-5259-01A	High	0	1	-0.63	-0.54	0.13	-0.13	-0.34	-0.23	0	0.27	-0.63	0.02	-0.08	-0.02	10	8	9	8	8.33333	0	2	4	4	0	0	0	0	3.70921	1	1
TCGA-DD-AAVU	TCGA-DD-AAVU-01A	High	0	0	0.2	-1.06	0.66	-0.71	-0.36	-0.79	0	-0.29	0.2	0.04	-0.09	0.08	8	6	8	6	73.4	0	1	2	4	1	0	0	0	0.940082	2	1
TCGA-G3-AAV7	TCGA-G3-AAV7-01A	High	0	0	0.77	0.07	0.18	-0.13	0.05	-0.5	0	-0.69	0.77	0.09	0.05	-0.03	9	7	8	7	12.0333	0	1	2	4	1	0	0	0	0.940082	2	1
TCGA-5R-AA1D	TCGA-5R-AA1D-01A	High	0	0	1.04	-0.62	0.42	-0.05	-0.06	-0.08	0	0.35	1.04	-0.06	0.25	-0.02	9	7	8	7	14.9667	0	1	3	4	0	0	0	0	1.0106	2	1
TCGA-CC-A123	TCGA-CC-A123-01A	High	0	0	0.15	-1.38	0.16	-0.65	-0.38	-0.66	0	-0.09	0.15	0.03	-0.06	0.06	7	6	7	5	7.3	0	1	3	4	0	0	0	0	1.0106	2	1
TCGA-DD-A1EH	TCGA-DD-A1EH-01A	High	0	0	0.77	0.69	0.29	-0.13	-0.17	-0.3	0	-0.78	0.77	0.01	0.07	0.04	8	6	7	5	49.8333	0	1	3	4	0	0	0	0	1.0106	2	1
TCGA-DD-A3A4	TCGA-DD-A3A4-01A	High	0	1	-0.47	-1.57	0.7	-1.1	-0.32	-0.86	0	-0.39	-0.47	-0.04	-0.01	-0.01	8	6	7	6	20.4	1	1	3	4	0	0	0	0	1.0106	2	1
TCGA-DD-AACJ	TCGA-DD-AACJ-01A	High	0	1	-0.55	-1.37	0.68	-0.9	-0.26	-0.75	0	-0.42	-0.55	-0.03	-0.11	0.06	8	6	7	6	70.0667	0	3	2	4	0	0	0	0	1.28212	2	1
TCGA-DD-AACY	TCGA-DD-AACY-01A	High	0	1	-0.82	-0.57	0.53	-0.54	-0.3	-0.27	0	0.35	-0.82	-0.07	-0.03	-0.02	9	8	9	7	48.3333	0	2	1	4	0	1	0	0	1.28701	2	1
TCGA-RC-A7SF	TCGA-RC-A7SF-01A	High	0	1	-0.48	-0.37	0.46	-0.41	-0.22	-0.28	0	0.16	-0.48	-0.03	-0.02	-0.01	8	6	7	6	19.3	0	2	1	4	0	1	0	0	1.28701	2	1
TCGA-CC-5258	TCGA-CC-5258-01A	High	0	0	0.67	0.47	0.25	-0.01	-0.07	-0.28	0	-0.69	0.67	0.06	0.01	0.03	7	6	7	6	4.3	1	2	2	4	1	0	0	0	1.34537	2	1
TCGA-DD-AACG	TCGA-DD-AACG-01A	High	0	1	-0.19	-0.58	0.37	-0.26	-0.33	-0.31	0	-0.2	-0.19	0.06	-0.14	0.04	8	7	8	6	15.6333	1	2	2	4	1	0	0	0	1.34537	2	1
TCGA-DD-AACQ	TCGA-DD-AACQ-01A	High	0	1	-0.41	-0.22	0.72	-0.71	0.05	-0.56	0	-0.15	-0.41	0	-0.08	0.01	7	6	7	5	14.4	1	2	2	4	1	0	0	0	1.34537	2	1
TCGA-ED-A7XP	TCGA-ED-A7XP-01A	High	0	1	-0.13	-0.26	0.5	0.06	-0.06	-0.18	0	-0.43	-0.13	-0.04	0.07	-0.05	9	8	9	7	13.3333	0	2	2	4	1	0	0	0	1.34537	2	1
TCGA-MI-A75G	TCGA-MI-A75G-01A	High	0	1	-0.28	-1.18	0.72	-0.85	-0.2	-0.72	0	-0.36	-0.28	-0.01	-0.04	0	8	6	8	6	23.2667	0	2	2	4	1	0	0	0	1.34537	2	1
TCGA-RC-A7SB	TCGA-RC-A7SB-01A	High	0	1	-0.01	0.25	0.76	-0.38	0.1	-0.49	0	-0.07	-0.01	-0.02	0	0.02	7	6	7	5	19.6	0	2	2	4	1	0	0	0	1.34537	2	1
TCGA-CC-5264	TCGA-CC-5264-01A	High	0	0	0.32	-0.45	0.36	-0.33	-0.23	-0.21	0	-0.86	0.32	0.09	-0.03	-0.02	9	8	9	7	3.4	1	2	3	4	0	0	0	0	1.44628	2	1
TCGA-CC-A3MC	TCGA-CC-A3MC-01A	High	0	0	0.49	-0.48	0.43	-0.35	-0.06	-0.7	0	-0.04	0.49	0.01	0.1	-0.03	9	7	8	7	12.1	0	2	3	4	0	0	0	0	1.44628	2	1
TCGA-CC-A5UC	TCGA-CC-A5UC-01A	High	0	0	1.45	-0.33	0.34	-0.17	-0.29	-0.32	0	-0.72	1.45	0.11	0.04	0.06	8	6	7	6	11.5667	1	2	3	4	0	0	0	0	1.44628	2	1
TCGA-CC-A7IF	TCGA-CC-A7IF-01A	High	0	0	0.03	-0.91	0.6	-0.72	-0.22	-0.76	0	0.07	0.03	0.01	-0.05	0.05	9	7	8	6	21.6333	1	2	3	4	0	0	0	0	1.44628	2	1
TCGA-CC-A7IH	TCGA-CC-A7IH-01A	High	0	0	0.21	-0.98	0.69	-0.55	-0.24	-0.59	0	-0.86	0.21	-0.01	-0.01	0.05	9	7	9	7	12.1667	0	2	3	4	0	0	0	0	1.44628	2	1
TCGA-CC-A9FU	TCGA-CC-A9FU-01A	High	0	0	0.7	-0.09	0.13	-0.06	-0.22	-0.12	0	-0.66	0.7	0.14	-0.08	0.03	8	6	7	6	0	0	2	3	4	0	0	0	0	1.44628	2	1
TCGA-CC-A9FW	TCGA-CC-A9FW-01A	High	0	0	0.57	-0.13	0.45	-0.12	-0.2	0.14	0	-0.36	0.57	0.06	-0.02	0.04	7	6	7	5	8.26667	0	2	3	4	0	0	0	0	1.44628	2	1
TCGA-DD-A115	TCGA-DD-A115-01A	High	0	0	0.09	0.06	0.78	0.05	-0.01	-0.12	0	0.77	0.09	-0.01	0.05	-0.01	9	7	8	7	84.7333	1	2	3	4	0	0	0	0	1.44628	2	1
TCGA-DD-A3A5	TCGA-DD-A3A5-01A	High	0	1	-0.01	-0.99	0.84	-0.19	-0.06	-0.03	0	0.36	-0.01	0.03	-0.02	0	9	7	8	7	104.167	1	2	3	4	0	0	0	0	1.44628	2	1
TCGA-DD-A4NH	TCGA-DD-A4NH-01A	High	0	0	0.22	-0.53	0.22	-0.29	-0.01	-0.41	0	-0.3	0.22	0.03	0.07	-0.07	8	7	8	6	30.5667	0	2	3	4	0	0	0	0	1.44628	2	1
TCGA-DD-A4NV	TCGA-DD-A4NV-01A	High	0	0	0.14	-0.41	0.78	-0.23	0.17	-0.26	0	0.37	0.14	-0.07	0.12	-0.02	8	6	7	6	79.9333	0	2	3	4	0	0	0	0	1.44628	2	1
TCGA-DD-AAD6	TCGA-DD-AAD6-01A	High	0	1	-0.38	-1.65	0.37	-1.03	-0.34	-0.75	0	-0.78	-0.38	0.05	-0.12	0.01	7	5	6	5	22.4	0	2	3	4	0	0	0	0	1.44628	2	1
TCGA-DD-AADG	TCGA-DD-AADG-01A	High	0	0	0.05	-0.83	0.82	-0.63	-0.22	-0.53	0	-0.3	0.05	0	-0.03	0.04	9	7	8	6	38.1667	0	2	3	4	0	0	0	0	1.44628	2	1
TCGA-DD-AAVY	TCGA-DD-AAVY-01A	High	0	1	-0.71	-0.39	0.7	-0.52	-0.22	-0.59	0	-0.81	-0.71	-0.05	-0.08	0.02	9	7	8	6	65.6667	0	2	3	4	0	0	0	0	1.44628	2	1
TCGA-DD-AAW1	TCGA-DD-AAW1-01A	High	0	1	-0.76	0.12	0.57	-0.49	-0.1	-0.7	0	-0.09	-0.76	-0.06	-0.01	-0.03	9	8	9	7	66.3	0	2	3	4	0	0	0	0	1.44628	2	1
TCGA-ED-A82E	TCGA-ED-A82E-01A	High	0	0	0.95	0.29	0.22	0.13	-0.22	-0.57	0	-0.13	0.95	0.05	0.1	0	9	7	9	7	13.6	0	2	3	4	0	0	0	0	1.44628	2	1
TCGA-ED-A97K	TCGA-ED-A97K-01A	High	0	0	0.62	0	0.41	0.29	0.27	0.17	0	0.43	0.62	0.03	0.11	-0.05	8	7	8	6	0.2	0	2	3	4	0	0	0	0	1.44628	2	1
TCGA-G3-A3CH	TCGA-G3-A3CH-01A	High	0	1	-0.52	0.02	0.6	-0.04	0.03	0.04	0	0.56	-0.52	-0.07	0.01	-0.01	9	8	8	7	26	0	2	3	4	0	0	0	0	1.44628	2	1
TCGA-G3-A6UC	TCGA-G3-A6UC-01A	High	0	1	-1.1	-0.43	0.8	-0.56	-0.04	-0.78	0	-0.22	-1.1	-0.08	-0.08	0	10	8	9	8	22.3667	0	2	3	4	0	0	0	0	1.44628	2	1
TCGA-G3-AAV6	TCGA-G3-AAV6-01A	High	1	0	1.66	-1.28	0.26	-0.7	-0.4	1.32	0	-0.61	1.66	0.16	-0.02	0.1	7	5	6	5	2.16667	1	2	3	4	0	0	0	0	1.44628	2	1
TCGA-DD-A1EF	TCGA-DD-A1EF-01A	High	0	0	0.04	0.13	0.22	0.08	-0.15	0.41	0	-0.43	0.04	-0.02	-0.03	0.04	7	6	7	5	13.1333	1	2	1	4	0	0	0	1	1.88629	2	1
TCGA-DD-A4NE	TCGA-DD-A4NE-01A	High	0	0	0.61	-0.78	0.66	-0.75	-0.03	-0.81	0	-0.84	0.61	0.04	0.04	0.02	8	6	7	5	22	1	3	3	4	0	0	0	0	2.0698	2	1
TCGA-DD-A4NK	TCGA-DD-A4NK-01A	High	0	1	-0.66	-0.55	0.81	-0.49	-0.11	-0.62	0	0.09	-0.66	-0.09	-0.01	0.01	8	6	7	6	40.3333	1	3	3	4	0	0	0	0	2.0698	2	1
TCGA-CC-A3MA	TCGA-CC-A3MA-01A	High	0	0	1.71	0.36	0.09	0.19	-0.3	-0.13	0	-0.38	1.71	0.13	0.11	0.02	9	7	9	6	10.1	1	2	3	4	1	0	0	0	2.1719	2	1
TCGA-CC-A7II	TCGA-CC-A7II-01A	High	1	0	1.77	-1.05	0.09	-0.46	2.45	-0.47	0	-0.4	1.77	0.19	0.02	0.06	6	4	5	4	13.3	0	2	3	4	1	0	0	0	2.1719	2	1
TCGA-CC-A7IK	TCGA-CC-A7IK-01A	High	0	0	0.48	-0.28	0.4	-0.59	-0.16	-0.68	0	-0.89	0.48	0.07	-0.04	0.03	8	6	8	6	8.73333	1	2	3	4	1	0	0	0	2.1719	2	1
TCGA-G3-AAV1	TCGA-G3-AAV1-01A	High	0	1	-0.19	-0.61	0.51	-0.59	-0.24	-0.81	0	-0.69	-0.19	-0.02	-0.02	0.02	8	6	8	6	11.9667	1	2	4	4	0	0	0	0	2.33482	2	1
TCGA-PD-A5DF	TCGA-PD-A5DF-01A	High	0	0	0.58	0.48	0.55	-0.02	0.05	-0.52	0	-0.12	0.58	-0.04	0.19	-0.06	8	6	8	6	21.3	1	2	4	4	0	0	0	0	2.33482	2	1
TCGA-5R-AA1C	TCGA-5R-AA1C-01A	High	0	1	-0.26	1.12	0.89	0.21	-0.16	0.14	0	-1.25	-0.26	-0.04	-0.03	0.03	10	9	9	8	17.3333	0	2	2	4	0	0	0	1	3.04514	2	1
TCGA-DD-AADM	TCGA-DD-AADM-01A	High	0	0	0.04	-0.47	0.76	-0.3	-0.16	-0.53	0	-0.04	0.04	0.01	-0.02	0.03	10	8	9	8	0.4	1	2	2	4	0	0	0	1	3.04514	2	1
TCGA-DD-A1EE	TCGA-DD-A1EE-01A	High	0	1	-0.45	-0.51	0.62	-0.31	0.01	-0.81	0	-0.82	-0.45	-0.03	-0.02	-0.02	9	7	8	6	11.6333	1	3	3	4	1	0	0	0	3.10824	2	1
TCGA-CC-A3MB	TCGA-CC-A3MB-01A	High	0	0	0.52	-0.21	0.35	-0.19	-0.34	-0.22	0	-0.99	0.52	0.1	-0.02	-0.02	9	7	8	6	10.5	1	1	3	4	1	1	0	0	3.51958	2	1
TCGA-DD-AAC8	TCGA-DD-AAC8-01A	High	0	0	0.36	0.03	0.24	-0.26	-0.3	-0.63	0	-0.5	0.36	0.02	0	0.03	8	7	8	6	0.533333	1	2	1	4	0	1	0	1	4.37456	2	1
TCGA-CC-A7IG	TCGA-CC-A7IG-01A	High	0	0	0.99	-0.89	0.24	-0.44	-0.3	-0.75	0	0.05	0.99	0.11	0.01	0.03	7	6	6	6	9.96667	1	2	2	4	1	0	0	1	4.57293	2	1
TCGA-DD-A116	TCGA-DD-A116-01A	High	0	0	0.42	-0.47	0.45	-0.25	-0.36	-0.38	0	0.58	0.42	0.01	0.03	0.03	9	7	8	7	54.0667	1	2	3	4	0	0	0	1	4.91595	2	1
TCGA-CC-5260	TCGA-CC-5260-01A	High	0	0	0.97	0.52	0.1	0.69	0.17	0.54	0	0.28	0.97	0.06	0.1	-0.02	9	7	8	7	2.9	1	2	4	4	0	1	0	0	5.41475	2	1
TCGA-CC-A8HT	TCGA-CC-A8HT-01A	High	0	0	0.23	0.79	0.46	0.18	0.16	-0.16	0	-0.67	0.23	0.1	-0.08	-0.01	8	6	8	6	4.66667	1	3	3	4	1	0	0	1	10.565	2	1
TCGA-ED-A8O6	TCGA-ED-A8O6-01A	High	0	0	0.37	-0.6	0.14	-0.25	-0.33	-0.2	0	-0.27	0.37	0.06	-0.03	0.03	8	6	7	6	1.86667	1	2	3	4	0	1	0	1	11.4007	2	1
TCGA-CC-A5UE	TCGA-CC-A5UE-01A	High	0	0	0.56	-0.45	0.77	-0.23	-0.21	-0.19	0	-0.9	0.56	0.12	-0.1	0.05	8	6	8	6	9.06667	1	2	4	4	1	0	0	1	11.9177	2	1
TCGA-5C-AAPD	TCGA-5C-AAPD-01A	High	0	0	1.1	2.2	0.28	1.52	0.73	1.24	1	1.1	-0.43	-0.01	-0.02	-0.05	8	8	8	8	0.666667	0	2	2	4	1	0	0	0	1.25916	1	0
TCGA-2Y-A9H0	TCGA-2Y-A9H0-01A	High	0	0	0.1	0.63	0.6	0.9	0.17	1.66	1	0.1	-0.53	0.04	-0.09	-0.05	10	10	10	9	122.5	0	2	3	4	0	0	1	0	1.71707	1	0
TCGA-CC-A1HT	TCGA-CC-A1HT-01A	High	0	0	0.18	3.37	0.18	2.4	1.09	1.86	1	0.18	0.46	0.07	0.06	-0.08	8	8	9	8	3.36667	1	2	3	4	0	0	0	0	1.71707	1	0
TCGA-CC-A7IE	TCGA-CC-A7IE-01A	High	0	1	-0.21	0.83	0.16	0.76	-0.13	1.03	1	-0.21	0.14	0.08	-0.07	0.01	7	6	7	6	7.23333	1	2	3	4	0	1	0	0	1.71707	1	0
TCGA-CC-A9FV	TCGA-CC-A9FV-01A	High	0	0	0.81	0.01	0.63	1.15	0.64	1.1	1	0.81	0.64	-0.09	0.18	0.01	8	7	7	7	0	0	2	3	4	0	0	0	0	1.71707	1	0
TCGA-XR-A8TD	TCGA-XR-A8TD-01A	High	0	0	0.78	2.58	0.69	1.74	0.39	2.18	1	0.78	-0.55	-0.07	0.07	-0.09	9	9	9	9	34.3333	0	2	3	4	0	0	1	0	1.71707	1	0
TCGA-DD-AACL	TCGA-DD-AACL-01A	High	0	0	0.3	1.57	0.23	1.17	0.14	1.01	1	0.3	-0.07	0.04	-0.04	-0.03	7	6	7	6	3.56667	1	2	1	4	1	0	0	1	2.79163	1	0
TCGA-CC-5262	TCGA-CC-5262-01A	High	0	0	0.51	0.41	0.51	0.48	0.07	0.61	1	0.51	1.09	0.02	0.21	-0.06	9	7	8	7	3.43333	1	2	4	4	0	0	0	0	3.70921	1	0
TCGA-MI-A75E	TCGA-MI-A75E-01A	High	0	0	1.22	0.03	0.53	0.01	-0.04	0.14	1	1.22	-0.19	-0.1	0.09	-0.02	9	8	9	7	16.9	0	2	4	4	0	0	0	0	3.70921	1	0
TCGA-RG-A7D4	TCGA-RG-A7D4-01A	High	0	1	-0.1	1.76	0.35	1.51	0.21	2.33	1	-0.1	-0.84	0.04	-0.18	0	10	10	10	10	36.6	0	2	2	4	1	0	0	0	1.34537	2	0
TCGA-CC-A3M9	TCGA-CC-A3M9-01A	High	0	0	0.78	2.95	0.29	3.1	2.29	3.91	1	0.78	0.75	0.05	0.11	-0.05	7	8	7	8	10	1	1	3	4	1	0	0	0	1.51763	2	0
TCGA-ED-A7XO	TCGA-ED-A7XO-01A	High	0	0	0.78	-0.37	0.71	0.14	-0.07	0.16	1	0.78	0.08	0	0.04	-0.04	8	7	8	6	14.2333	0	1	3	4	1	0	0	0	1.51763	2	0
TCGA-DD-AACB	TCGA-DD-AACB-01A	High	0	0	0.35	2.01	0.45	1.78	0.46	2.22	1	0.35	-0.37	0.02	-0.08	0	10	10	10	10	77.4667	0	3	1	4	1	1	0	0	2.76594	2	0
TCGA-CC-A7IJ	TCGA-CC-A7IJ-01A	High	0	0	0.4	2.05	0.37	2.45	2.81	2.71	1	0.4	1.57	0.08	0.18	-0.03	7	9	7	8	12.7333	0	2	2	4	1	1	0	0	3.12009	2	0
TCGA-BC-A8YO	TCGA-BC-A8YO-01A	High	0	1	-0.29	2.66	0.66	1.58	0.85	2.02	1	-0.29	-0.88	0	-0.08	-0.06	9	9	9	9	18.7333	0	2	4	4	1	0	0	0	3.50622	2	0
TCGA-DD-A4NN	TCGA-DD-A4NN-01A	Low	0	0	1.27	-0.96	0.06	-0.66	-0.41	-0.7	0	-0.41	1.27	0.11	0.02	0.07	7	6	6	5	29.9667	1	2	1	4	0	0	0	0	0.367958	1	1
TCGA-DD-AAC9	TCGA-DD-AAC9-01A	Low	0	1	-0.49	-0.43	0.6	-0.17	-0.23	-0.31	0	1.08	-0.49	-0.12	0.09	-0.03	9	7	8	7	11.5667	0	2	1	4	0	0	0	0	0.367958	1	1
TCGA-DD-AACN	TCGA-DD-AACN-01A	Low	0	0	0.78	0.6	0.24	0.23	0.34	0.23	0	-0.28	0.78	0	0.15	-0.02	8	7	8	7	43.4	0	1	1	4	0	0	0	0	0.367958	1	1
TCGA-DD-AAD8	TCGA-DD-AAD8-01A	Low	0	1	-0.35	-0.73	0.62	-0.42	-0.14	-0.3	0	-0.3	-0.35	0.02	-0.03	-0.03	8	6	7	6	40.6333	0	3	1	4	0	0	0	0	0.367958	1	1
TCGA-DD-AAE1	TCGA-DD-AAE1-01A	Low	0	1	-0.79	0.22	0.26	-0.21	-0.26	-0.65	0	-0.37	-0.79	-0.03	-0.11	0.03	9	7	8	7	18.4	0	2	1	4	0	0	0	0	0.367958	1	1
TCGA-DD-AAE9	TCGA-DD-AAE9-01A	Low	0	0	0.01	-0.05	0.46	-0.44	-0.37	-0.65	0	-0.6	0.01	0.01	-0.06	0.05	10	9	10	8	24.0667	0	2	1	4	0	0	0	0	0.367958	1	1
TCGA-DD-AAEB	TCGA-DD-AAEB-01A	Low	0	1	-0.46	-1.2	0.55	-0.69	-0.22	-0.39	0	0.23	-0.46	-0.04	-0.07	0.05	7	6	7	5	15.9333	0	2	1	4	0	0	0	0	0.367958	1	1
TCGA-DD-AAW3	TCGA-DD-AAW3-01A	Low	0	1	-0.17	-0.69	0.74	-0.65	-0.06	-0.57	0	-0.76	-0.17	-0.02	-0.05	0.04	9	7	8	6	54.4333	0	2	1	4	0	0	0	0	0.367958	1	1
TCGA-G3-A25S	TCGA-G3-A25S-01A	Low	0	1	-0.32	-0.63	0.68	0.05	-0.12	-0.38	0	-0.3	-0.32	0.04	-0.14	0.02	7	6	7	6	13.8667	1	2	1	4	0	0	0	0	0.367958	1	1
TCGA-G3-A3CG	TCGA-G3-A3CG-01A	Low	0	1	-0.56	0.5	0.68	0.04	-0.09	-0.23	0	0.14	-0.56	-0.06	0.07	-0.09	10	9	10	9	22.4333	0	3	1	4	0	0	0	0	0.367958	1	1
TCGA-RC-A7S9	TCGA-RC-A7S9-01A	Low	0	1	-0.39	0.28	0.6	0.13	0.02	-0.26	0	-0.09	-0.39	0.06	-0.13	0	9	8	9	8	21.3333	0	2	1	4	0	0	0	0	0.367958	1	1
TCGA-BD-A3EP	TCGA-BD-A3EP-01A	Low	0	1	-0.1	0.42	0.19	0.45	0	0.43	0	1.42	-0.1	-0.07	0.1	-0.05	9	8	9	8	13.6333	0	3	1	4	1	0	0	0	0.582891	1	1
TCGA-DD-A1EB	TCGA-DD-A1EB-01A	Low	0	1	-0.79	0.61	0.84	0.06	0.41	-0.01	0	0.26	-0.79	-0.08	0	-0.03	10	9	9	8	67.2333	0	2	1	4	1	0	0	0	0.582891	1	1
TCGA-DD-A1EI	TCGA-DD-A1EI-01A	Low	0	0	1.33	-0.27	0.24	-0.05	-0.2	-0.38	0	-0.24	1.33	0.02	0.2	-0.02	8	7	8	6	6.1	0	1	1	4	1	0	0	0	0.582891	1	1
TCGA-DD-AACV	TCGA-DD-AACV-01A	Low	0	1	-0.03	-0.49	0.69	-0.7	-0.11	-0.72	0	-0.79	-0.03	0.07	-0.1	0.03	6	5	6	4	51.0333	0	2	1	4	1	0	0	0	0.582891	1	1
TCGA-DD-AADL	TCGA-DD-AADL-01A	Low	0	0	0.17	-0.27	0.79	-0.57	-0.18	-0.55	0	-0.83	0.17	0.04	-0.04	0.02	8	6	7	5	21.2	0	2	1	4	1	0	0	0	0.582891	1	1
TCGA-DD-AADW	TCGA-DD-AADW-01A	Low	0	0	1.45	-0.16	0.24	-0.43	-0.22	-0.42	0	-0.91	1.45	0.09	0.08	0.04	8	6	7	5	19.5667	0	2	1	4	1	0	0	0	0.582891	1	1
TCGA-G3-A25Z	TCGA-G3-A25Z-01A	Low	0	1	-0.51	-0.9	0.71	-0.59	-0.28	-0.7	0	-0.01	-0.51	-0.06	0.01	-0.02	10	8	9	8	21.8333	0	2	1	4	1	0	0	0	0.582891	1	1
TCGA-5C-A9VG	TCGA-5C-A9VG-01A	Low	1	0	1.17	-1.21	0.5	-0.67	-0.22	-0.62	0	-0.76	1.17	0.08	0.06	0.05	7	5	6	5	10.9333	0	2	2	4	0	0	0	0	0.794864	1	1
TCGA-DD-A3A8	TCGA-DD-A3A8-01A	Low	0	1	-0.11	-0.53	0.73	-0.74	-0.25	-0.71	0	-0.12	-0.11	-0.03	-0.03	0.05	9	7	8	7	0.366667	1	3	2	4	0	0	1	0	0.794864	1	1
TCGA-DD-A4NJ	TCGA-DD-A4NJ-01A	Low	0	1	-0.16	0.44	0.48	0.11	0.36	-0.27	0	-0.36	-0.16	-0.02	0.02	-0.02	9	7	9	7	30.9333	0	2	2	4	0	0	0	0	0.794864	1	1
TCGA-DD-AACX	TCGA-DD-AACX-01A	Low	0	1	-0.65	0.05	0.72	-0.18	-0.04	-0.36	0	-0.33	-0.65	0	-0.09	-0.02	10	8	9	8	5.66667	0	2	2	4	0	0	0	0	0.794864	1	1
TCGA-DD-AADQ	TCGA-DD-AADQ-01A	Low	0	1	-0.97	0.13	0.67	0.03	-0.03	-0.1	0	-0.17	-0.97	-0.03	-0.08	-0.03	10	10	10	10	14.5333	0	2	2	4	0	0	0	0	0.794864	1	1
TCGA-DD-AADU	TCGA-DD-AADU-01A	Low	0	1	-0.63	-1.01	0.72	-0.73	-0.23	-0.78	0	0.04	-0.63	-0.05	-0.04	0	9	7	8	7	18.4667	0	2	2	4	0	0	0	0	0.794864	1	1
TCGA-UB-A7MA	TCGA-UB-A7MA-01A	Low	0	0	1.27	-0.35	0.11	-0.23	-0.23	-0.15	0	-0.28	1.27	0.12	0.06	0	9	7	9	7	28.2667	0	2	2	4	0	0	0	0	0.794864	1	1
TCGA-DD-AAD2	TCGA-DD-AAD2-01A	Low	0	0	0.47	0	0.54	0.2	0.17	-0.1	0	0.99	0.47	-0.07	0.2	-0.03	9	8	8	7	21.9333	0	2	1	4	0	0	1	0	0.0870826	2	1
TCGA-DD-A118	TCGA-DD-A118-01A	Low	0	0	0.18	-0.82	0.32	-0.39	-0.31	-0.49	0	-0.08	0.18	-0.03	0.04	0.02	8	7	8	6	114.567	0	3	2	4	0	0	1	0	0.20119	2	1
TCGA-ED-A66Y	TCGA-ED-A66Y-01A	Low	0	0	0.82	-1.5	0.12	-0.95	-0.41	-0.73	0	-0.38	0.82	0.08	0.01	0.04	5	5	5	4	9.86667	1	2	3	4	0	0	1	0	0.22695	2	1
TCGA-DD-A3A3	TCGA-DD-A3A3-01A	Low	0	1	-0.33	-1.22	0.64	-0.78	-0.38	-0.64	0	0.31	-0.33	0	-0.07	0.03	9	7	8	7	17.8333	1	1	1	4	0	0	0	0	0.387774	2	1
TCGA-DD-A4NB	TCGA-DD-A4NB-01A	Low	0	0	1.34	-0.22	0.37	0.22	0.05	0.59	0	0.37	1.34	-0.07	0.32	-0.04	8	7	8	7	32.9667	0	1	1	4	0	0	0	0	0.387774	2	1
TCGA-DD-A4NL	TCGA-DD-A4NL-01A	Low	0	1	-0.92	-0.98	0.61	-0.53	-0.2	-0.42	0	0.88	-0.92	-0.15	0.08	-0.05	9	8	9	7	57.0333	0	1	1	4	0	0	0	0	0.387774	2	1
TCGA-DD-A4NP	TCGA-DD-A4NP-01A	Low	0	1	-0.38	-1.26	0.8	-0.67	-0.3	-0.64	0	0.28	-0.38	-0.08	0	0.02	9	8	9	7	110.267	0	1	1	4	0	0	0	0	0.387774	2	1
TCGA-DD-AACO	TCGA-DD-AACO-01A	Low	0	1	-0.25	-0.43	0.48	-0.19	-0.42	-0.16	0	0.26	-0.25	-0.02	-0.07	0.05	8	6	8	6	62.5333	0	1	1	4	0	0	0	0	0.387774	2	1
TCGA-DD-AACW	TCGA-DD-AACW-01A	Low	0	0	0.01	-0.34	0.38	-0.27	-0.34	-0.47	0	-0.68	0.01	0.04	-0.11	0.06	8	7	8	6	47.4667	0	1	1	4	0	0	0	0	0.387774	2	1
TCGA-DD-AADP	TCGA-DD-AADP-01A	Low	0	1	-0.01	0.22	0.6	-0.24	-0.22	-0.5	0	-0.44	-0.01	-0.02	0.02	0	8	6	7	5	15.2667	0	1	1	4	0	0	0	0	0.387774	2	1
TCGA-DD-AAVW	TCGA-DD-AAVW-01A	Low	0	0	0.19	0.03	0.26	0.1	-0.19	-0.2	0	0.23	0.19	-0.1	0.12	0.02	9	7	8	7	77.2333	0	1	1	4	0	0	0	0	0.387774	2	1
TCGA-DD-AAVZ	TCGA-DD-AAVZ-01A	Low	0	1	-0.27	-0.57	0.41	-0.41	-0.36	-0.59	0	-0.69	-0.27	-0.02	-0.04	0.02	9	7	9	7	63.3333	0	1	1	4	0	0	0	0	0.387774	2	1
TCGA-DD-AAEI	TCGA-DD-AAEI-01A	Low	0	1	-1.28	0.26	0.63	-0.18	-0.32	-0.32	0	0.36	-1.28	-0.08	-0.1	0	9	8	9	7	51.0333	0	2	1	4	1	0	1	1	0.444501	2	1
TCGA-5C-A9VH	TCGA-5C-A9VH-01A	Low	0	0	0.83	-0.46	0.23	-0.26	-0.26	-0.38	0	-0.03	0.83	0.02	0.11	0	10	8	9	8	10.7333	0	2	1	4	0	0	0	0	0.554951	2	1
TCGA-DD-A11C	TCGA-DD-A11C-01A	Low	0	0	0.17	0.05	0.46	-0.1	0.03	-0.59	0	0.05	0.17	0	0.04	0	10	8	9	8	22.0667	0	2	1	4	0	0	0	0	0.554951	2	1
TCGA-DD-A11D	TCGA-DD-A11D-01A	Low	0	1	-0.77	-0.5	0.73	-0.49	-0.14	-0.64	0	0.36	-0.77	-0.1	0.05	-0.05	9	8	9	7	52	1	2	1	4	0	0	0	0	0.554951	2	1
TCGA-DD-A1ED	TCGA-DD-A1ED-01A	Low	0	1	-1.18	-0.38	0.66	0	0.01	0.19	0	0.88	-1.18	-0.16	0.05	-0.06	10	8	9	8	76.7	0	2	1	4	0	0	0	0	0.554951	2	1
TCGA-DD-A4NF	TCGA-DD-A4NF-01A	Low	0	1	-0.08	-1.12	0.65	-0.85	-0.03	-0.61	0	-0.71	-0.08	-0.03	0	0.03	8	6	7	6	31.4	0	2	1	4	0	0	0	0	0.554951	2	1
TCGA-DD-A4NO	TCGA-DD-A4NO-01A	Low	0	1	0	-0.39	0.3	-0.27	-0.13	-0.53	0	-0.16	0	-0.09	0.11	-0.02	9	7	8	7	74.8333	0	2	1	4	0	0	0	0	0.554951	2	1
TCGA-DD-A73A	TCGA-DD-A73A-01A	Low	0	1	-1.8	-0.04	0.74	-0.22	-0.17	0.36	0	0.35	-1.8	-0.14	-0.11	-0.02	9	7	8	7	24.2667	0	2	1	4	0	0	0	0	0.554951	2	1
TCGA-DD-A73B	TCGA-DD-A73B-01A	Low	0	1	-0.25	-1.19	0.76	-0.77	-0.1	-0.71	0	-1.12	-0.25	0.01	-0.07	0.01	9	7	8	6	9.43333	1	2	1	4	0	0	0	0	0.554951	2	1
TCGA-DD-A73E	TCGA-DD-A73E-01A	Low	0	0	0.37	-1.16	0.75	-0.76	-0.21	-0.73	0	-0.46	0.37	0.01	0	0.05	8	6	8	6	1.46667	0	2	1	4	0	0	0	0	0.554951	2	1
TCGA-DD-AACA	TCGA-DD-AACA-01A	Low	0	0	0.59	-0.15	0.68	-0.26	-0.19	-0.15	0	-0.66	0.59	0.07	-0.01	0.03	9	8	9	7	76.7	0	2	1	4	0	0	0	0	0.554951	2	1
TCGA-DD-AACD	TCGA-DD-AACD-01A	Low	0	1	-0.48	0.35	0.52	0.14	-0.34	-0.43	0	0.58	-0.48	-0.02	-0.04	0	10	10	10	10	12.7	1	2	1	4	0	0	0	0	0.554951	2	1
TCGA-DD-AACK	TCGA-DD-AACK-01A	Low	0	1	-0.57	-0.09	0.77	-0.41	-0.04	-0.54	0	-0.63	-0.57	-0.03	-0.03	-0.03	9	7	8	6	0.3	0	2	1	4	0	0	0	0	0.554951	2	1
TCGA-DD-AACP	TCGA-DD-AACP-01A	Low	0	0	1.43	-0.42	0.15	-0.31	-0.32	0.95	0	-0.3	1.43	0.19	-0.06	0.07	7	6	7	5	13.8333	0	2	1	4	0	0	0	0	0.554951	2	1
TCGA-DD-AADC	TCGA-DD-AADC-01A	Low	0	0	1.24	0.17	0.33	-0.14	-0.1	-0.34	0	-1.17	1.24	0.16	-0.01	0.03	7	6	7	5	14.1667	1	2	1	4	0	0	0	0	0.554951	2	1
TCGA-DD-AADJ	TCGA-DD-AADJ-01A	Low	0	1	-0.38	0.08	0.61	-0.35	-0.3	-0.57	0	0.14	-0.38	-0.02	-0.08	0.04	8	6	8	6	35.5333	0	2	1	4	0	0	0	0	0.554951	2	1
TCGA-DD-AADR	TCGA-DD-AADR-01A	Low	0	1	-0.38	0.4	0.79	-0.1	-0.31	-0.16	0	-0.82	-0.38	0.02	-0.12	0.04	9	7	9	7	67.6	0	2	1	4	0	0	0	0	0.554951	2	1
TCGA-DD-AADY	TCGA-DD-AADY-01A	Low	0	0	0.17	0.15	0.48	-0.33	0.09	-0.66	0	-0.61	0.17	0.01	0	0.02	9	7	8	7	18.5	0	2	1	4	0	0	0	0	0.554951	2	1
TCGA-DD-AAE3	TCGA-DD-AAE3-01A	Low	0	1	-0.08	-0.98	0.84	-0.46	-0.08	-0.65	0	0.37	-0.08	-0.06	0.02	0.04	8	7	8	6	18.8667	0	2	1	4	0	0	0	0	0.554951	2	1
TCGA-DD-AAE7	TCGA-DD-AAE7-01A	Low	0	1	-0.84	-0.09	0.58	0.01	-0.09	0.22	0	0.89	-0.84	-0.12	0.04	-0.03	9	7	8	7	21.4667	0	2	1	4	0	0	0	0	0.554951	2	1
TCGA-DD-AAED	TCGA-DD-AAED-01A	Low	0	1	-0.83	-0.81	0.31	-0.66	-0.33	-0.66	0	-0.42	-0.83	0	-0.12	-0.02	6	5	6	4	25.4333	0	2	1	4	0	0	0	0	0.554951	2	1
TCGA-DD-AAEE	TCGA-DD-AAEE-01A	Low	0	0	0.43	-0.48	0.7	-0.45	-0.17	-0.62	0	-0.42	0.43	0.05	-0.04	0.05	9	8	9	7	27	0	2	1	4	0	0	0	0	0.554951	2	1
TCGA-DD-AAEG	TCGA-DD-AAEG-01A	Low	0	0	0.35	-0.57	0.7	-0.53	-0.27	-0.72	0	-0.26	0.35	0.03	0.03	-0.01	10	8	9	7	23.9667	0	2	1	4	0	0	0	0	0.554951	2	1
TCGA-DD-AAVP	TCGA-DD-AAVP-01A	Low	0	0	0.37	0.22	0.47	0.02	1.68	-0.27	0	0.11	0.37	0.02	-0.01	0.04	9	8	8	7	91.7333	0	2	1	4	0	0	0	0	0.554951	2	1
TCGA-DD-AAW0	TCGA-DD-AAW0-01A	Low	0	1	-0.44	0.32	0.53	0.09	0.09	0.14	0	0.43	-0.44	-0.15	0.12	-0.03	8	6	7	6	67.1667	0	2	1	4	0	0	0	0	0.554951	2	1
TCGA-DD-AAW2	TCGA-DD-AAW2-01A	Low	0	1	-0.09	-0.4	0.62	-0.48	-0.2	-0.59	0	-0.63	-0.09	-0.01	-0.04	0.04	10	8	9	7	61.8333	0	2	1	4	0	0	0	0	0.554951	2	1
TCGA-G3-A25Y	TCGA-G3-A25Y-01A	Low	0	0	1.12	0.86	0.27	0.42	-0.19	-0.03	0	-0.1	1.12	0.06	0.13	-0.02	9	7	8	7	15.0667	1	2	1	4	0	0	0	0	0.554951	2	1
TCGA-G3-A3CI	TCGA-G3-A3CI-01A	Low	0	1	-1.3	-0.66	0.75	-0.32	-0.14	-0.19	0	0.77	-1.3	-0.18	0	-0.01	8	7	8	6	6	0	2	1	4	0	0	0	0	0.554951	2	1
TCGA-G3-AAUZ	TCGA-G3-AAUZ-01A	Low	0	1	-0.63	-0.15	0.76	0.04	-0.14	0.28	0	0.99	-0.63	-0.03	-0.05	-0.01	9	7	8	7	16	0	2	1	4	0	0	0	0	0.554951	2	1
TCGA-G3-AAV0	TCGA-G3-AAV0-01A	Low	0	1	-0.7	-0.71	0.57	-0.38	-0.23	-0.33	0	0.93	-0.7	-0.05	-0.06	0.01	8	7	8	7	15.8667	0	2	1	4	0	0	0	0	0.554951	2	1
TCGA-G3-AAV2	TCGA-G3-AAV2-01A	Low	0	1	-0.02	-0.85	0.59	-0.61	-0.3	-0.8	0	0.03	-0.02	-0.03	-0.02	0.05	9	7	8	6	12.4	0	2	1	4	0	0	0	0	0.554951	2	1
TCGA-KR-A7K0	TCGA-KR-A7K0-01A	Low	0	1	-0.16	-0.12	0.53	-0.28	-0.15	-0.43	0	0.06	-0.16	-0.06	0.1	-0.06	9	7	9	7	2.16667	1	2	1	4	0	0	0	0	0.554951	2	1
TCGA-KR-A7K2	TCGA-KR-A7K2-01A	Low	0	1	-0.27	-0.23	0.36	-0.25	-0.24	-0.68	0	0.63	-0.27	-0.01	0	-0.02	10	8	9	8	27.6333	0	2	1	4	0	0	0	0	0.554951	2	1
TCGA-MI-A75C	TCGA-MI-A75C-01A	Low	0	1	-0.78	-0.05	0.75	0.05	-0.15	-0.29	0	0.15	-0.78	0.02	-0.13	-0.01	9	7	9	7	9.7	0	2	1	4	0	0	0	0	0.554951	2	1
TCGA-DD-AACS	TCGA-DD-AACS-01A	Low	0	1	-0.01	-0.41	0.57	-0.61	-0.3	-0.72	0	-0.69	-0.01	0.05	-0.06	0	8	7	8	6	60.1333	0	1	1	4	1	0	0	0	0.582326	2	1
TCGA-DD-AAD3	TCGA-DD-AAD3-01A	Low	0	0	0.16	0.84	0.3	-0.04	-0.17	-0.05	0	0.66	0.16	-0.1	0.18	-0.04	10	8	9	8	43.1667	0	1	1	4	1	0	0	0	0.582326	2	1
TCGA-DD-AAVX	TCGA-DD-AAVX-01A	Low	0	1	-1.37	1.22	0.82	0.29	0.43	-0.16	0	0.61	-1.37	-0.1	-0.01	-0.1	10	10	10	10	57.2667	0	1	2	4	0	0	0	0	0.626006	2	1
TCGA-G3-A5SI	TCGA-G3-A5SI-01A	Low	0	1	-0.06	-1.31	0.69	-1.06	-0.34	-0.77	0	-1.13	-0.06	0.05	-0.08	0.01	8	7	8	6	25.6	1	1	2	4	0	0	0	0	0.626006	2	1
TCGA-RC-A6M3	TCGA-RC-A6M3-01A	Low	0	0	0.44	-0.4	0.71	-0.11	2.87	-0.01	0	-0.3	0.44	0.13	-0.04	-0.03	7	7	7	6	0	0	1	2	4	0	0	0	0	0.626006	2	1
TCGA-DD-A11B	TCGA-DD-A11B-01A	Low	0	1	-0.45	-0.22	0.6	-0.71	-0.21	-0.66	0	-0.79	-0.45	-0.08	-0.01	0.02	8	6	7	6	0.466667	1	3	1	4	0	0	0	0	0.794199	2	1
TCGA-DD-A3A2	TCGA-DD-A3A2-01A	Low	0	1	-0.84	-0.49	0.94	-0.66	-0.14	-0.61	0	0.29	-0.84	-0.11	-0.03	0.03	8	6	7	5	71.0333	1	3	1	4	0	0	0	0	0.794199	2	1
TCGA-DD-A73G	TCGA-DD-A73G-01A	Low	0	0	0.06	-1.38	0.3	-0.32	-0.33	-0.54	0	0.88	0.06	0.02	-0.05	0.04	7	5	6	5	115.933	0	3	1	4	0	0	0	0	0.794199	2	1
TCGA-DD-AAD0	TCGA-DD-AAD0-01A	Low	0	1	-0.29	0.28	0.63	-0.59	-0.1	-0.67	0	-0.49	-0.29	0.03	-0.08	0	8	6	7	6	4.56667	0	3	1	4	0	0	0	0	0.794199	2	1
TCGA-FV-A2QR	TCGA-FV-A2QR-01A	Low	0	0	0.22	0.48	0.53	-0.27	-0.09	-0.43	0	-0.18	0.22	-0.05	0.09	0	9	7	8	7	19.3667	1	3	1	4	0	0	0	0	0.794199	2	1
TCGA-DD-A11A	TCGA-DD-A11A-01A	Low	0	1	-0.61	-0.87	0.62	-0.62	-0.26	-0.72	0	-0.73	-0.61	-0.02	-0.05	-0.01	8	6	7	6	2.63333	0	2	1	4	1	0	0	0	0.833376	2	1
TCGA-DD-AACE	TCGA-DD-AACE-01A	Low	0	1	-0.9	-0.02	0.62	-0.37	-0.21	-0.39	0	-0.23	-0.9	-0.08	-0.03	-0.02	9	7	8	7	72.8	0	2	1	4	1	0	0	0	0.833376	2	1
TCGA-DD-AACF	TCGA-DD-AACF-01A	Low	0	1	-0.92	0.26	0.75	0	0.22	-0.46	0	-0.04	-0.92	0	-0.12	-0.02	9	8	8	7	12.1667	1	2	1	4	1	0	0	0	0.833376	2	1
TCGA-DD-AACU	TCGA-DD-AACU-01A	Low	0	1	-0.11	0.35	0.51	0.06	-0.13	0.03	0	0.34	-0.11	-0.03	0.04	-0.03	9	8	9	7	52.2333	0	2	1	4	1	0	0	0	0.833376	2	1
TCGA-DD-AAD5	TCGA-DD-AAD5-01A	Low	0	0	0.69	-0.72	0.34	-0.18	0.36	-0.52	0	-0.1	0.69	0.09	0.01	-0.01	8	6	7	6	44.8333	0	2	1	4	1	0	0	0	0.833376	2	1
TCGA-DD-AADD	TCGA-DD-AADD-01A	Low	0	0	0.12	-0.06	0.33	0.04	-0.16	0.39	0	-0.81	0.12	0.07	-0.11	0.05	9	7	8	7	41.0333	0	2	1	4	1	0	0	0	0.833376	2	1
TCGA-DD-AADV	TCGA-DD-AADV-01A	Low	0	0	0.63	0.18	0.6	-0.1	-0.15	-0.33	0	-0.23	0.63	0.04	0.07	0	9	7	8	6	19.1333	0	2	1	4	1	0	0	0	0.833376	2	1
TCGA-DD-AAE6	TCGA-DD-AAE6-01A	Low	0	1	-0.01	-2.14	0.42	-1.18	-0.37	-0.85	0	-0.2	-0.01	0.07	-0.12	0.04	5	4	5	3	4.7	0	2	1	4	1	0	0	0	0.833376	2	1
TCGA-DD-AAEA	TCGA-DD-AAEA-01A	Low	0	1	-0.98	0.61	0.5	0.57	0.39	0.8	0	0.19	-0.98	-0.02	-0.11	-0.02	9	8	9	8	19.1667	0	2	1	4	1	0	0	0	0.833376	2	1
TCGA-G3-A25U	TCGA-G3-A25U-01A	Low	0	1	-0.58	-0.87	0.85	-0.75	0.01	-0.66	0	-0.7	-0.58	0	-0.09	0.01	7	5	6	5	54.5333	0	2	1	4	1	0	0	0	0.833376	2	1
TCGA-G3-A25V	TCGA-G3-A25V-01A	Low	0	1	-0.6	0.72	0.63	0.31	0.2	-0.02	0	1.06	-0.6	-0.14	0.13	-0.08	9	8	9	7	28.6667	0	2	1	4	1	0	0	0	0.833376	2	1
TCGA-RC-A7SK	TCGA-RC-A7SK-01A	Low	0	0	0.12	-1.1	0.75	-0.58	-0.38	-0.37	0	0.01	0.12	0.01	-0.04	0.04	9	7	9	7	15.7333	0	2	1	4	1	0	0	0	0.833376	2	1
TCGA-5R-AAAM	TCGA-5R-AAAM-01A	Low	0	1	-0.1	-0.05	0.59	0.13	0.16	0	0	0.82	-0.1	-0.15	0.18	-0.03	8	7	8	7	1.53333	1	2	2	4	0	0	0	0	0.895888	2	1
TCGA-CC-A9FS	TCGA-CC-A9FS-01A	Low	0	1	-0.26	-0.01	0.67	-0.37	-0.31	-0.38	0	-0.37	-0.26	-0.01	-0.05	0.03	9	7	8	7	7.03333	0	2	2	4	0	0	0	0	0.895888	2	1
TCGA-DD-A113	TCGA-DD-A113-01A	Low	0	1	-0.12	0.31	0.36	0.08	-0.1	0.27	0	-0.15	-0.12	-0.01	-0.02	0.01	8	7	8	6	80.8333	0	2	2	4	0	0	0	0	0.895888	2	1
TCGA-DD-A3A6	TCGA-DD-A3A6-01A	Low	0	0	0.94	-0.96	0.15	0.4	0.07	0.1	0	1.16	0.94	-0.03	0.18	0	8	7	8	7	108.6	1	2	2	4	0	0	0	0	0.895888	2	1
TCGA-DD-A4NQ	TCGA-DD-A4NQ-01A	Low	0	0	0.1	-0.02	0.64	-0.29	0.28	-0.58	0	-0.5	0.1	0.04	0.04	-0.06	8	7	8	7	12.4333	1	2	2	4	0	0	0	0	0.895888	2	1
TCGA-DD-AACH	TCGA-DD-AACH-01A	Low	0	0	0.87	-0.36	0.57	-0.21	0.59	-0.62	0	-0.28	0.87	0.1	0.03	0	8	7	8	6	6.5	1	2	2	4	0	0	0	0	0.895888	2	1
TCGA-DD-AADK	TCGA-DD-AADK-01A	Low	0	0	0.46	-0.08	0.29	-0.21	-0.33	-0.25	0	0.71	0.46	-0.01	0.06	0.03	8	7	8	6	34.9667	0	2	2	4	0	0	0	0	0.895888	2	1
TCGA-ED-A4XI	TCGA-ED-A4XI-01A	Low	0	1	-0.67	0.6	0.58	0.5	-0.07	0.43	0	1.33	-0.67	-0.18	0.15	-0.06	9	7	8	7	27.3	0	2	2	4	0	0	0	0	0.895888	2	1
TCGA-FV-A23B	TCGA-FV-A23B-01A	Low	0	1	-0.42	0.77	0.3	0.19	-0.05	0.02	0	-0.24	-0.42	-0.01	-0.06	0	8	7	8	7	61.7333	1	2	2	4	0	0	0	0	0.895888	2	1
TCGA-G3-AAV5	TCGA-G3-AAV5-01A	Low	0	0	0.04	-1.08	0.84	-0.56	-0.23	-0.4	0	-0.7	0.04	0.04	-0.09	0.06	8	7	8	6	11.8	0	2	2	4	0	0	0	0	0.895888	2	1
TCGA-DD-A4ND	TCGA-DD-A4ND-01A	Low	0	0	0.74	1.14	0.31	0.8	0.46	0.99	1	0.74	0.33	-0.07	0.2	-0.07	8	7	8	7	91.5333	0	2	1	4	0	0	0	0	0.367958	1	0
TCGA-DD-AACC	TCGA-DD-AACC-01A	Low	0	0	1.9	2.37	0.49	2.36	0.73	3.43	1	1.9	-2.1	-0.15	-0.09	-0.09	9	9	9	9	56.1667	1	2	1	4	0	0	0	0	0.367958	1	0
TCGA-DD-AACT	TCGA-DD-AACT-01A	Low	0	0	0.74	-0.02	0.52	0.15	-0.25	0.2	1	0.74	-0.83	-0.1	0.03	-0.05	10	9	10	9	52.0667	0	2	1	4	0	0	0	0	0.367958	1	0
TCGA-DD-AADF	TCGA-DD-AADF-01A	Low	0	1	-0.07	0.13	0.85	0.18	-0.18	0.73	1	-0.07	-0.61	0.04	-0.12	-0.01	9	8	9	8	3.83333	1	2	1	4	0	0	1	0	0.367958	1	0
TCGA-DD-AADS	TCGA-DD-AADS-01A	Low	0	0	1.21	0.46	0.53	0.56	-0.16	0.6	1	1.21	-1.44	-0.07	-0.13	-0.01	10	9	10	9	15.8	0	2	1	4	0	0	0	0	0.367958	1	0
TCGA-DD-AAVR	TCGA-DD-AAVR-01A	Low	0	0	0.79	0.22	0.48	0.59	-0.12	0.37	1	0.79	-0.53	-0.13	0.07	-0.02	10	9	10	8	83.7667	0	1	1	4	0	0	0	0	0.367958	1	0
TCGA-DD-AAVS	TCGA-DD-AAVS-01A	Low	0	1	-0.5	0.34	0.35	-0.07	-0.33	0.18	1	-0.5	0.11	-0.01	-0.02	0.04	8	7	8	6	60.7667	0	2	1	4	0	0	0	0	0.367958	1	0
TCGA-DD-AACI	TCGA-DD-AACI-01A	Low	0	0	0.87	0.75	0.32	1.22	0.19	1.87	1	0.87	-1.1	-0.07	-0.05	-0.04	9	8	9	8	53.9333	0	2	2	4	0	0	1	0	0.794864	1	0
TCGA-DD-AAEK	TCGA-DD-AAEK-01A	Low	0	0	0.92	1.22	0.5	0.92	0.06	1.15	1	0.92	-1.08	-0.16	0.03	-0.02	9	8	9	8	35.5667	0	2	2	4	0	0	0	0	0.794864	1	0
TCGA-KR-A7K7	TCGA-KR-A7K7-01A	Low	0	0	0.46	0.63	0.31	0.73	-0.03	1.46	1	0.46	-0.44	0.07	-0.16	0	9	8	9	8	31.7	0	2	2	4	0	0	0	0	0.794864	1	0
TCGA-DD-A1EC	TCGA-DD-A1EC-01A	Low	0	0	1.04	2.59	0.78	2.25	2.08	2.38	1	1.04	-1.37	-0.09	-0.03	-0.1	9	9	9	9	20.0667	0	1	1	4	0	0	0	0	0.387774	2	0
TCGA-DD-AADI	TCGA-DD-AADI-01A	Low	0	0	0.58	1.73	0.34	1.02	-0.01	1.14	1	0.58	0.16	-0.03	0.02	0.03	9	8	8	7	36.1667	0	1	1	4	0	0	0	0	0.387774	2	0
TCGA-DD-AAVQ	TCGA-DD-AAVQ-01A	Low	0	0	1.63	1.76	0.2	1.48	0.17	1.61	1	1.63	-1	-0.07	-0.08	-0.01	10	9	10	9	90.9333	0	1	1	4	0	0	0	0	0.387774	2	0
TCGA-DD-A4NS	TCGA-DD-A4NS-01A	Low	0	0	1.16	0.88	0.46	0.78	0.3	1.48	1	1.16	0.77	-0.09	0.26	-0.05	8	7	8	6	81.8667	1	2	1	4	0	0	0	0	0.554951	2	0
TCGA-DD-AAD1	TCGA-DD-AAD1-01A	Low	0	0	0.85	0.73	0.23	0.85	0.24	1.19	1	0.85	0.55	-0.05	0.18	-0.04	8	8	8	7	18.8	0	2	1	4	0	0	0	0	0.554951	2	0
TCGA-DD-AADA	TCGA-DD-AADA-01A	Low	0	0	0.44	-0.44	0.25	-0.01	-0.29	0.25	1	0.44	-0.83	-0.11	-0.02	0.02	9	8	9	8	41.1	0	2	1	4	0	0	0	0	0.554951	2	0
TCGA-DD-AADO	TCGA-DD-AADO-01A	Low	0	0	0.49	0.24	0.2	0.88	-0.1	1.2	1	0.49	-0.6	0	-0.12	0.03	9	8	9	8	15.1	0	2	1	4	0	0	0	0	0.554951	2	0
TCGA-DD-AAE2	TCGA-DD-AAE2-01A	Low	0	0	0.69	1.47	0.82	0.83	1.88	0.93	1	0.69	-1.26	-0.1	-0.02	-0.07	9	8	8	8	21.2667	0	2	1	4	0	0	0	0	0.554951	2	0
TCGA-DD-AAE4	TCGA-DD-AAE4-01A	Low	0	0	0.75	0.98	0.85	1.01	0.16	1.34	1	0.75	-0.81	-0.05	-0.07	0.01	10	9	9	8	20.2667	0	2	1	4	0	0	0	0	0.554951	2	0
TCGA-G3-A3CK	TCGA-G3-A3CK-01A	Low	0	1	-0.22	0.82	0.83	0.43	-0.09	0.99	1	-0.22	-0.92	-0.09	-0.04	-0.01	8	7	8	7	19.5	0	2	1	4	0	0	0	0	0.554951	2	0
TCGA-KR-A7K8	TCGA-KR-A7K8-01A	Low	0	0	1.26	1.61	0.71	1.49	0.09	2.22	1	1.26	-0.8	-0.08	0	-0.05	9	8	9	8	30.2	0	2	1	4	0	0	0	0	0.554951	2	0
TCGA-DD-A4NR	TCGA-DD-A4NR-01A	Low	0	0	1.36	2.21	0.53	1.94	1.01	2.22	1	1.36	-1.48	-0.1	-0.05	-0.09	8	8	8	8	0.3	1	3	1	4	0	0	0	0	0.794199	2	0
TCGA-DD-A73F	TCGA-DD-A73F-01A	Low	0	0	1.24	2.11	0.75	1.45	0.24	1.93	1	1.24	-1.81	-0.11	-0.11	-0.05	10	9	9	9	36.1667	0	3	1	4	0	0	0	0	0.794199	2	0
TCGA-DD-AAEH	TCGA-DD-AAEH-01A	Low	0	0	0.72	1.36	0.66	1.03	0.15	2.08	1	0.72	-1.21	-0.12	-0.09	0.02	10	9	10	9	26.1333	0	3	1	4	0	0	0	0	0.794199	2	0
TCGA-DD-AACZ	TCGA-DD-AACZ-01A	Low	0	1	-0.31	1.81	0.28	1.45	0.4	1.1	1	-0.31	-1.18	-0.05	-0.12	-0.02	8	7	7	7	5.7	1	2	1	4	1	0	0	0	0.833376	2	0
TCGA-DD-AADB	TCGA-DD-AADB-01A	Low	0	1	-0.19	1.64	0.17	1.21	0.19	1.77	1	-0.19	-0.32	0.03	-0.07	-0.03	8	7	8	7	41.4	0	2	1	4	1	0	0	0	0.833376	2	0
TCGA-DD-A1EA	TCGA-DD-A1EA-01A	Low	0	0	0.06	1.36	0.64	0.74	0.29	0.83	1	0.06	-1.26	-0.07	-0.08	-0.04	10	8	9	8	80.5	0	2	2	4	0	0	0	0	0.895888	2	0
TCGA-G3-AAV3	TCGA-G3-AAV3-01A	Low	0	0	0.63	1.8	0.61	1.35	0.28	2.09	1	0.63	-0.55	-0.07	-0.01	0	9	8	9	8	13.7333	0	2	2	4	0	0	0	0	0.895888	2	0
