# Supplementary material for: Development and Validation of a Gene Mutation-Associated Nomogram for Hepatocellular Carcinoma Patients From Four Countries
Source: Front Genet. 2021 Sep 21;12:714639. doi: 10.3389/fgene.2021.714639 (PMC8490742; doi:10.3389/fgene.2021.714639)
Supplement: Supplementary file 2 [file DataSheet1.zip › Original data_Total_information.xlsx]

## Sheet: Sheet1
id	futime	fustat	age	gender	T	Country	DOCK2	MUC17	FREM2	TP53	MACF1	MAP1B	DNAH8	DNAH7	KMT2C	CSMD1
DO231933	49	1	67	0	3	China	Wild	Wild	Wild	Wild	Wild	Wild	Wild	Wild	Wild	Wild
DO231934	2067	0	62	1	2	China	Wild	Wild	Wild	Wild	Wild	Wild	Wild	Wild	Wild	Wild
DO231935	364	1	42	0	3	China	Wild	Mutation	Wild	Mutation	Wild	Wild	Wild	Wild	Wild	Wild
DO231936	2477	0	45	0	2	China	Wild	Wild	Wild	Wild	Wild	Wild	Wild	Wild	Wild	Wild
DO231938	980	1	64	0	1	China	Wild	Wild	Wild	Wild	Wild	Wild	Wild	Wild	Wild	Wild
DO231939	241	0	55	1	3	China	Wild	Wild	Wild	Mutation	Wild	Wild	Wild	Wild	Wild	Wild
DO231940	658	0	47	1	3	China	Wild	Wild	Wild	Mutation	Wild	Wild	Wild	Wild	Wild	Wild
DO231941	262	1	53	1	2	China	Wild	Wild	Wild	Wild	Wild	Wild	Wild	Wild	Wild	Wild
DO231942	1586	0	61	1	3	China	Wild	Wild	Wild	Wild	Wild	Wild	Wild	Wild	Wild	Wild
DO231944	673	1	53	1	3	China	Wild	Wild	Wild	Mutation	Wild	Wild	Mutation	Wild	Wild	Wild
DO231945	677	0	72	0	2	China	Wild	Wild	Wild	Wild	Wild	Wild	Wild	Wild	Wild	Wild
DO231946	1602	0	45	1	3	China	Wild	Wild	Wild	Mutation	Wild	Wild	Wild	Wild	Wild	Wild
DO231947	189	1	33	0	3	China	Wild	Wild	Wild	Mutation	Wild	Wild	Wild	Wild	Wild	Wild
DO231949	2266	0	46	1	3	China	Wild	Wild	Wild	Mutation	Wild	Wild	Wild	Wild	Wild	Wild
DO231951	420	0	67	0	2	China	Wild	Wild	Wild	Mutation	Wild	Wild	Wild	Wild	Wild	Wild
DO231953	3362	0	39	1	3	China	Wild	Wild	Wild	Wild	Wild	Wild	Wild	Wild	Mutation	Wild
DO231954	0	1	62	1	3	China	Wild	Wild	Wild	Wild	Wild	Wild	Wild	Wild	Wild	Wild
DO231955	350	0	37	1	2	China	Wild	Wild	Wild	Wild	Wild	Wild	Wild	Wild	Wild	Wild
DO231956	327	0	58	0	3	China	Wild	Wild	Wild	Wild	Wild	Wild	Wild	Wild	Wild	Wild
DO231957	3312	0	55	0	3	China	Wild	Wild	Mutation	Mutation	Wild	Wild	Wild	Wild	Wild	Wild
DO231958	166	1	57	1	3	China	Wild	Wild	Wild	Mutation	Wild	Wild	Wild	Wild	Wild	Wild
DO231959	611	1	47	1	2	China	Wild	Wild	Wild	Mutation	Mutation	Wild	Wild	Wild	Wild	Wild
DO231960	3612	0	64	1	2	China	Wild	Wild	Wild	Wild	Wild	Wild	Wild	Wild	Wild	Wild
DO231962	2718	0	52	1	2	China	Wild	Wild	Wild	Mutation	Wild	Wild	Wild	Wild	Wild	Wild
DO231963	1543	0	71	1	2	China	Wild	Wild	Wild	Wild	Wild	Wild	Wild	Wild	Wild	Wild
DO231965	136	1	48	1	2	China	Wild	Wild	Wild	Mutation	Mutation	Wild	Wild	Wild	Wild	Wild
DO231966	3935	0	24	0	2	China	Wild	Wild	Wild	Wild	Wild	Wild	Wild	Wild	Wild	Wild
DO231967	4014	0	66	1	3	China	Wild	Wild	Wild	Wild	Wild	Wild	Wild	Wild	Wild	Mutation
DO231968	4053	0	52	1	2	China	Wild	Wild	Wild	Mutation	Wild	Wild	Wild	Wild	Wild	Wild
DO231969	3696	0	48	1	2	China	Wild	Wild	Wild	Wild	Wild	Wild	Wild	Wild	Wild	Wild
DO231970	1602	0	53	1	3	China	Wild	Wild	Wild	Wild	Wild	Wild	Wild	Wild	Wild	Wild
DO231971	411	0	67	1	2	China	Wild	Wild	Wild	Mutation	Wild	Wild	Wild	Wild	Wild	Wild
DO231972	1664	0	34	1	3	China	Wild	Wild	Wild	Wild	Wild	Wild	Wild	Wild	Wild	Wild
DO231975	1956	0	58	1	2	China	Wild	Wild	Wild	Wild	Wild	Wild	Wild	Wild	Wild	Wild
DO231977	2493	0	55	1	2	China	Wild	Wild	Wild	Wild	Wild	Wild	Wild	Wild	Wild	Wild
DO231978	1516	0	56	1	2	China	Wild	Wild	Wild	Wild	Wild	Wild	Wild	Wild	Mutation	Wild
DO231979	1750	0	77	0	2	China	Wild	Wild	Wild	Mutation	Wild	Wild	Wild	Wild	Wild	Wild
DO231981	1546	0	73	1	2	China	Wild	Wild	Wild	Mutation	Wild	Wild	Wild	Wild	Mutation	Mutation
DO231983	570	0	71	1	2	China	Wild	Wild	Wild	Wild	Wild	Wild	Wild	Wild	Wild	Wild
DO231984	1692	0	66	1	2	China	Wild	Wild	Wild	Wild	Mutation	Mutation	Wild	Wild	Wild	Wild
DO231985	459	0	62	1	3	China	Wild	Wild	Wild	Wild	Wild	Wild	Wild	Wild	Wild	Wild
DO231986	168	1	77	1	3	China	Wild	Wild	Wild	Wild	Wild	Wild	Wild	Wild	Wild	Wild
DO231987	243	1	62	0	1	China	Wild	Wild	Wild	Mutation	Wild	Wild	Mutation	Wild	Wild	Wild
DO231989	84	1	67	1	2	China	Wild	Wild	Wild	Wild	Wild	Wild	Mutation	Wild	Wild	Wild
DO231990	1922	0	62	1	2	China	Wild	Wild	Wild	Wild	Wild	Wild	Wild	Wild	Wild	Wild
DO231991	129	0	66	1	2	China	Wild	Wild	Wild	Mutation	Wild	Wild	Wild	Wild	Wild	Wild
DO231993	320	1	55	0	3	China	Wild	Wild	Wild	Mutation	Wild	Wild	Wild	Wild	Wild	Wild
DO231995	1207	0	56	1	3	China	Wild	Wild	Wild	Mutation	Wild	Wild	Wild	Wild	Wild	Wild
DO231998	1913	0	45	1	3	China	Wild	Wild	Wild	Mutation	Wild	Wild	Wild	Wild	Wild	Wild
DO232002	45	1	72	1	2	China	Wild	Wild	Wild	Wild	Wild	Wild	Wild	Wild	Mutation	Wild
DO232004	2127	0	58	1	2	China	Wild	Wild	Wild	Wild	Wild	Wild	Wild	Wild	Wild	Wild
DO232005	132	1	48	1	3	China	Wild	Wild	Wild	Wild	Wild	Wild	Wild	Wild	Wild	Wild
DO232012	1667	0	61	1	2	China	Wild	Wild	Wild	Wild	Wild	Wild	Wild	Wild	Wild	Wild
DO232014	203	1	80	1	3	China	Wild	Wild	Wild	Wild	Wild	Wild	Wild	Wild	Wild	Mutation
DO232022	2332	0	53	1	2	China	Wild	Wild	Wild	Wild	Wild	Wild	Wild	Wild	Mutation	Wild
DO232023	2353	0	43	1	3	China	Wild	Wild	Wild	Wild	Wild	Wild	Wild	Wild	Wild	Wild
DO232024	73	1	48	1	3	China	Wild	Wild	Wild	Wild	Wild	Wild	Wild	Wild	Wild	Wild
DO232025	2456	0	46	1	2	China	Wild	Wild	Wild	Mutation	Wild	Wild	Wild	Wild	Wild	Wild
DO232026	6	1	67	1	2	China	Wild	Wild	Wild	Wild	Wild	Wild	Wild	Wild	Wild	Wild
DO232027	390	0	70	0	3	China	Wild	Wild	Wild	Mutation	Wild	Wild	Wild	Wild	Wild	Wild
DO232028	2330	0	62	1	2	China	Wild	Wild	Wild	Wild	Wild	Wild	Wild	Wild	Mutation	Wild
DO232029	192	1	53	1	3	China	Wild	Wild	Wild	Wild	Wild	Wild	Mutation	Wild	Wild	Wild
DO232030	1116	1	64	1	3	China	Wild	Wild	Wild	Wild	Wild	Wild	Wild	Mutation	Wild	Wild
DO232031	2428	0	59	0	2	China	Wild	Wild	Wild	Mutation	Wild	Wild	Wild	Wild	Wild	Wild
DO232032	911	0	53	1	2	China	Wild	Wild	Wild	Mutation	Wild	Wild	Wild	Wild	Wild	Wild
DO232033	2724	0	64	1	2	China	Wild	Wild	Wild	Wild	Wild	Wild	Wild	Wild	Wild	Wild
DO232034	143	1	48	1	2	China	Wild	Wild	Wild	Wild	Wild	Wild	Wild	Wild	Wild	Wild
DO232035	2482	0	58	1	2	China	Wild	Mutation	Wild	Wild	Wild	Wild	Wild	Wild	Wild	Wild
DO22804	1826	1	67	0	1	France	Wild	Wild	Wild	Wild	Wild	Wild	Wild	Wild	Wild	Wild
DO22810	1826	0	42	0	1	France	Wild	Wild	Wild	Wild	Wild	Wild	Wild	Wild	Wild	Wild
DO22812	697	1	32	0	3	France	Wild	Wild	Wild	Wild	Wild	Wild	Wild	Wild	Wild	Wild
DO22830	1353	0	83	1	1	France	Wild	Wild	Wild	Wild	Wild	Wild	Wild	Wild	Wild	Wild
DO44654	491	1	40	1	3	France	Wild	Wild	Wild	Wild	Wild	Wild	Wild	Wild	Wild	Wild
DO44660	1125	1	56	1	3	France	Wild	Wild	Wild	Wild	Wild	Wild	Wild	Wild	Wild	Wild
DO44664	923	0	68	1	1	France	Wild	Wild	Wild	Wild	Wild	Wild	Wild	Mutation	Wild	Wild
DO44670	1013	0	78	1	2	France	Wild	Wild	Wild	Wild	Wild	Wild	Wild	Wild	Wild	Wild
DO44678	876	0	66	1	1	France	Wild	Wild	Wild	Wild	Wild	Wild	Wild	Wild	Wild	Wild
DO44682	1103	0	65	1	2	France	Wild	Wild	Wild	Wild	Wild	Wild	Wild	Wild	Wild	Wild
DO44684	1826	1	77	1	3	France	Wild	Wild	Wild	Wild	Wild	Wild	Wild	Wild	Wild	Wild
DO44692	1826	0	44	1	3	France	Wild	Wild	Wild	Mutation	Wild	Wild	Wild	Wild	Wild	Mutation
DO44698	1826	0	68	0	2	France	Wild	Wild	Wild	Wild	Wild	Wild	Wild	Wild	Wild	Wild
DO44700	565	1	40	1	2	France	Wild	Wild	Wild	Wild	Wild	Mutation	Wild	Wild	Wild	Wild
DO44706	1826	1	73	1	1	France	Wild	Wild	Wild	Wild	Wild	Wild	Wild	Wild	Wild	Wild
DO44726	608	0	62	1	1	France	Wild	Wild	Wild	Wild	Wild	Wild	Mutation	Wild	Wild	Wild
DO44744	275	1	46	1	1	France	Wild	Wild	Wild	Wild	Wild	Wild	Wild	Wild	Wild	Wild
DO44784	1826	0	56	1	1	France	Wild	Wild	Wild	Wild	Wild	Wild	Wild	Wild	Wild	Wild
DO44786	1525	1	78	1	2	France	Mutation	Wild	Wild	Wild	Wild	Wild	Wild	Wild	Wild	Wild
DO44790	13	1	74	1	2	France	Wild	Wild	Wild	Wild	Wild	Wild	Wild	Wild	Wild	Wild
DO44796	1826	0	54	1	2	France	Wild	Wild	Wild	Wild	Wild	Wild	Wild	Wild	Wild	Mutation
DO44806	44	1	65	1	2	France	Wild	Wild	Wild	Wild	Wild	Wild	Wild	Wild	Wild	Wild
DO44810	1520	0	49	1	2	France	Wild	Wild	Wild	Wild	Wild	Wild	Wild	Wild	Wild	Wild
DO44828	1826	0	65	0	2	France	Wild	Wild	Wild	Wild	Wild	Wild	Wild	Wild	Wild	Wild
DO44834	1826	0	71	0	1	France	Wild	Wild	Wild	Wild	Wild	Wild	Mutation	Wild	Wild	Wild
DO44836	740	1	59	1	1	France	Wild	Wild	Wild	Wild	Wild	Wild	Wild	Wild	Wild	Wild
DO44858	481	1	73	1	1	France	Wild	Wild	Wild	Wild	Wild	Wild	Wild	Mutation	Wild	Wild
DO50812	1147	0	62	1	2	France	Wild	Wild	Wild	Wild	Wild	Wild	Wild	Wild	Wild	Wild
DO50821	1510	0	60	1	2	France	Wild	Wild	Wild	Mutation	Wild	Wild	Wild	Wild	Mutation	Wild
DO50823	1826	0	53	1	2	France	Wild	Wild	Wild	Wild	Wild	Wild	Wild	Wild	Wild	Wild
DO50824	1312	0	49	1	2	France	Wild	Wild	Wild	Wild	Wild	Wild	Wild	Wild	Wild	Wild
DO50830	144	1	63	1	3	France	Wild	Wild	Wild	Mutation	Wild	Wild	Wild	Wild	Wild	Wild
DO50833	1826	0	63	1	1	France	Wild	Wild	Wild	Wild	Wild	Wild	Wild	Wild	Wild	Wild
DO50836	1826	0	52	0	2	France	Wild	Wild	Wild	Wild	Wild	Wild	Wild	Wild	Wild	Wild
DO50841	1826	0	56	1	2	France	Wild	Wild	Wild	Wild	Wild	Wild	Wild	Wild	Wild	Wild
DO50843	1826	0	58	1	1	France	Wild	Wild	Wild	Wild	Wild	Wild	Wild	Wild	Wild	Wild
DO50846	352	0	72	1	3	France	Wild	Wild	Wild	Wild	Wild	Wild	Wild	Mutation	Wild	Mutation
DO50849	560	1	66	1	2	France	Wild	Wild	Wild	Wild	Wild	Wild	Wild	Wild	Wild	Wild
DO50856	295	1	78	1	2	France	Wild	Mutation	Mutation	Wild	Wild	Wild	Wild	Wild	Wild	Mutation
DO50862	1826	0	54	0	2	France	Wild	Wild	Wild	Wild	Wild	Wild	Wild	Wild	Wild	Wild
DO50864	890	1	68	1	2	France	Wild	Wild	Wild	Wild	Wild	Wild	Wild	Wild	Wild	Wild
DO50866	1826	0	84	1	3	France	Wild	Wild	Wild	Wild	Wild	Wild	Wild	Wild	Wild	Mutation
DO50868	1826	0	69	0	2	France	Wild	Wild	Wild	Wild	Wild	Wild	Wild	Wild	Wild	Wild
DO50871	1826	0	74	1	3	France	Wild	Wild	Wild	Wild	Wild	Wild	Wild	Mutation	Wild	Wild
DO50872	1077	0	66	1	1	France	Wild	Wild	Wild	Wild	Wild	Wild	Wild	Wild	Wild	Wild
DO50873	192	1	41	1	3	France	Wild	Wild	Wild	Mutation	Wild	Wild	Wild	Wild	Wild	Wild
DO50877	1092	0	75	1	1	France	Wild	Wild	Wild	Wild	Wild	Wild	Wild	Wild	Wild	Wild
DO50882	74	1	75	1	1	France	Wild	Wild	Wild	Wild	Wild	Wild	Wild	Mutation	Wild	Wild
DO50884	757	0	59	1	2	France	Wild	Wild	Wild	Wild	Wild	Wild	Wild	Wild	Wild	Wild
DO50888	1214	0	63	1	2	France	Wild	Wild	Wild	Wild	Wild	Wild	Wild	Wild	Wild	Wild
DO50890	1217	0	53	1	3	France	Wild	Wild	Wild	Mutation	Wild	Wild	Mutation	Wild	Wild	Wild
DO50891	195	0	60	1	2	France	Wild	Wild	Wild	Wild	Wild	Wild	Wild	Wild	Wild	Wild
DO50892	1357	0	72	1	2	France	Wild	Wild	Wild	Wild	Wild	Wild	Wild	Wild	Wild	Wild
DO50895	1085	0	57	1	1	France	Wild	Wild	Wild	Wild	Wild	Wild	Wild	Wild	Wild	Wild
DO50897	423	1	80	1	2	France	Wild	Wild	Wild	Mutation	Wild	Wild	Wild	Wild	Wild	Mutation
DO50901	1668	0	76	1	2	France	Wild	Wild	Wild	Wild	Wild	Wild	Wild	Wild	Mutation	Wild
DO50904	1826	0	68	0	1	France	Wild	Wild	Wild	Wild	Wild	Wild	Wild	Wild	Wild	Wild
DO50908	1612	1	64	1	2	France	Wild	Wild	Wild	Wild	Wild	Mutation	Wild	Wild	Wild	Wild
DO50914	1826	0	52	1	2	France	Wild	Wild	Wild	Wild	Wild	Wild	Wild	Wild	Wild	Wild
DO50915	1193	1	52	1	3	France	Wild	Wild	Wild	Wild	Wild	Wild	Wild	Wild	Wild	Wild
DO50923	1050	0	74	1	2	France	Wild	Wild	Wild	Wild	Wild	Wild	Wild	Wild	Wild	Mutation
DO50924	449	1	80	1	2	France	Wild	Wild	Mutation	Wild	Wild	Wild	Wild	Wild	Wild	Wild
DO50925	953	0	69	1	1	France	Wild	Wild	Wild	Wild	Wild	Wild	Wild	Wild	Wild	Wild
DO50926	1063	0	21	0	1	France	Wild	Wild	Wild	Wild	Wild	Wild	Wild	Wild	Wild	Wild
DO50928	331	1	61	1	3	France	Wild	Mutation	Wild	Mutation	Wild	Wild	Wild	Mutation	Wild	Mutation
DO50929	412	0	85	1	1	France	Wild	Wild	Wild	Wild	Wild	Wild	Wild	Wild	Mutation	Wild
DO50930	308	1	73	1	2	France	Wild	Wild	Wild	Wild	Wild	Wild	Wild	Wild	Wild	Wild
DO50932	420	0	58	1	2	France	Wild	Wild	Wild	Wild	Wild	Wild	Wild	Wild	Wild	Wild
DO50937	690	0	56	1	3	France	Wild	Wild	Wild	Wild	Wild	Wild	Mutation	Mutation	Wild	Wild
DO50942	227	1	48	0	3	France	Wild	Wild	Wild	Wild	Wild	Wild	Wild	Wild	Wild	Wild
DO50948	140	0	33	1	1	France	Wild	Wild	Wild	Wild	Wild	Wild	Wild	Wild	Wild	Wild
DO50949	383	0	65	1	1	France	Wild	Wild	Wild	Wild	Wild	Wild	Wild	Wild	Wild	Wild
DO50950	444	0	62	1	3	France	Wild	Wild	Wild	Wild	Wild	Wild	Wild	Wild	Wild	Wild
DO50955	1826	0	75	1	1	France	Mutation	Wild	Wild	Wild	Wild	Wild	Wild	Mutation	Wild	Wild
DO50956	1826	0	17	0	1	France	Wild	Wild	Wild	Wild	Wild	Wild	Wild	Wild	Wild	Wild
DO50957	1826	0	55	1	2	France	Mutation	Wild	Wild	Wild	Wild	Wild	Wild	Wild	Wild	Wild
DO50958	1499	1	65	1	3	France	Wild	Wild	Wild	Wild	Wild	Wild	Wild	Wild	Wild	Wild
DO50961	349	1	54	1	3	France	Wild	Wild	Wild	Wild	Wild	Wild	Wild	Wild	Wild	Wild
DO50963	1826	0	65	0	2	France	Wild	Wild	Wild	Wild	Wild	Wild	Wild	Wild	Wild	Wild
DO50964	1429	1	78	1	1	France	Wild	Wild	Wild	Wild	Wild	Wild	Wild	Wild	Wild	Wild
DO50966	1826	0	58	1	1	France	Wild	Wild	Wild	Wild	Wild	Mutation	Wild	Wild	Wild	Wild
DO50967	1392	1	80	1	2	France	Wild	Wild	Wild	Wild	Wild	Mutation	Wild	Wild	Wild	Wild
DO50971	1514	0	61	1	3	France	Wild	Wild	Wild	Mutation	Wild	Wild	Wild	Wild	Wild	Wild
DO50973	1440	0	73	1	1	France	Wild	Wild	Wild	Wild	Wild	Wild	Wild	Wild	Wild	Wild
DO50976	213	1	74	1	1	France	Wild	Wild	Wild	Wild	Wild	Wild	Wild	Wild	Wild	Wild
DO23508	390	0	79	0	2	japan	Wild	Wild	Wild	Mutation	Wild	Wild	Mutation	Wild	Wild	Wild
DO23509	780	1	60	1	3	japan	Wild	Mutation	Wild	Mutation	Wild	Wild	Wild	Wild	Wild	Wild
DO23510	870	0	80	0	2	japan	Wild	Wild	Wild	Mutation	Wild	Wild	Wild	Wild	Wild	Wild
DO23511	180	1	83	0	3	japan	Wild	Wild	Wild	Wild	Wild	Wild	Wild	Mutation	Wild	Wild
DO23512	1260	0	60	1	1	japan	Wild	Wild	Wild	Wild	Wild	Wild	Wild	Mutation	Wild	Wild
DO23513	1200	0	76	1	3	japan	Wild	Wild	Wild	Mutation	Wild	Wild	Wild	Wild	Wild	Wild
DO23514	1290	0	64	1	2	japan	Wild	Wild	Wild	Wild	Wild	Wild	Wild	Wild	Wild	Wild
DO23515	1230	0	71	1	2	japan	Wild	Wild	Wild	Wild	Wild	Wild	Wild	Wild	Wild	Wild
DO23516	20	1	69	1	3	japan	Wild	Mutation	Wild	Wild	Wild	Wild	Wild	Mutation	Wild	Mutation
DO23517	1200	0	62	1	2	japan	Mutation	Wild	Wild	Wild	Wild	Wild	Wild	Wild	Wild	Wild
DO23518	1320	0	67	1	2	japan	Wild	Wild	Wild	Wild	Wild	Wild	Wild	Wild	Wild	Wild
DO23519	630	0	65	1	3	japan	Wild	Wild	Wild	Mutation	Wild	Wild	Mutation	Wild	Wild	Wild
DO23521	1110	0	63	1	3	japan	Wild	Wild	Wild	Mutation	Wild	Wild	Wild	Wild	Wild	Wild
DO23522	1320	0	82	0	1	japan	Wild	Wild	Wild	Wild	Wild	Wild	Mutation	Wild	Wild	Wild
DO23523	1080	0	52	1	3	japan	Wild	Wild	Wild	Wild	Wild	Wild	Wild	Wild	Wild	Wild
DO23524	1050	0	71	0	2	japan	Wild	Mutation	Wild	Wild	Wild	Wild	Wild	Wild	Wild	Wild
DO23526	1050	0	66	1	3	japan	Wild	Wild	Wild	Mutation	Wild	Wild	Wild	Wild	Wild	Wild
DO23527	1050	0	72	1	1	japan	Wild	Wild	Wild	Wild	Wild	Wild	Wild	Mutation	Wild	Wild
DO23528	1020	0	45	0	2	japan	Wild	Wild	Wild	Wild	Wild	Wild	Wild	Wild	Wild	Wild
DO23531	900	0	78	0	3	japan	Wild	Wild	Wild	Wild	Wild	Wild	Wild	Wild	Wild	Wild
DO23532	960	0	71	0	1	japan	Wild	Wild	Wild	Wild	Wild	Wild	Wild	Wild	Wild	Wild
DO23533	900	0	61	1	2	japan	Wild	Wild	Wild	Wild	Mutation	Wild	Mutation	Wild	Mutation	Wild
DO23534	840	0	60	1	2	japan	Wild	Wild	Wild	Wild	Wild	Wild	Wild	Wild	Wild	Wild
DO23535	960	0	67	1	1	japan	Wild	Wild	Wild	Mutation	Wild	Wild	Wild	Wild	Wild	Wild
DO23536	930	0	56	1	2	japan	Wild	Wild	Wild	Wild	Wild	Wild	Wild	Wild	Wild	Wild
DO23537	900	1	79	1	2	japan	Mutation	Wild	Wild	Wild	Wild	Wild	Wild	Wild	Wild	Wild
DO23538	450	0	67	1	2	japan	Wild	Wild	Wild	Wild	Wild	Wild	Wild	Wild	Wild	Wild
DO23539	1110	0	77	1	1	japan	Wild	Wild	Wild	Mutation	Wild	Wild	Wild	Wild	Wild	Wild
DO23540	750	0	73	1	1	japan	Wild	Wild	Wild	Mutation	Wild	Wild	Wild	Wild	Wild	Wild
DO23541	930	0	65	1	2	japan	Wild	Wild	Wild	Wild	Wild	Wild	Wild	Wild	Wild	Wild
DO23542	960	0	66	1	3	japan	Wild	Wild	Wild	Wild	Wild	Wild	Wild	Wild	Wild	Wild
DO23544	960	0	67	1	2	japan	Wild	Wild	Wild	Wild	Wild	Wild	Wild	Wild	Wild	Mutation
DO23545	570	1	67	1	2	japan	Mutation	Wild	Wild	Mutation	Wild	Wild	Wild	Wild	Wild	Wild
DO23546	1050	0	63	1	2	japan	Wild	Wild	Wild	Wild	Wild	Wild	Wild	Mutation	Wild	Wild
DO23547	1020	0	74	1	1	japan	Wild	Wild	Wild	Wild	Wild	Wild	Wild	Wild	Wild	Wild
DO23548	840	0	78	0	1	japan	Wild	Wild	Wild	Wild	Wild	Wild	Wild	Wild	Wild	Wild
DO23549	990	0	74	1	3	japan	Wild	Wild	Wild	Wild	Wild	Wild	Wild	Wild	Wild	Wild
DO23550	990	0	69	1	1	japan	Wild	Wild	Wild	Mutation	Wild	Wild	Mutation	Wild	Wild	Wild
DO23551	150	1	73	1	3	japan	Wild	Wild	Wild	Mutation	Wild	Mutation	Wild	Wild	Wild	Wild
DO23552	810	0	80	0	1	japan	Wild	Wild	Wild	Mutation	Wild	Wild	Wild	Wild	Wild	Wild
DO45091	1320	1	56	1	2	japan	Wild	Wild	Wild	Mutation	Wild	Wild	Wild	Wild	Wild	Mutation
DO45093	720	1	71	1	2	japan	Wild	Wild	Wild	Mutation	Wild	Wild	Wild	Wild	Wild	Wild
DO45094	1650	0	76	1	3	japan	Wild	Wild	Wild	Wild	Wild	Wild	Mutation	Wild	Wild	Wild
DO45095	1620	0	66	1	2	japan	Wild	Wild	Wild	Wild	Wild	Wild	Wild	Wild	Wild	Wild
DO45097	1620	0	69	1	3	japan	Wild	Wild	Wild	Wild	Wild	Wild	Wild	Wild	Wild	Wild
DO45099	1590	0	46	1	3	japan	Wild	Wild	Wild	Wild	Wild	Wild	Wild	Wild	Wild	Wild
DO45101	1680	0	63	1	2	japan	Wild	Wild	Wild	Wild	Wild	Wild	Wild	Wild	Wild	Wild
DO45103	450	0	47	1	3	japan	Wild	Wild	Wild	Wild	Wild	Wild	Wild	Wild	Wild	Wild
DO45105	1680	0	61	1	1	japan	Wild	Wild	Wild	Wild	Wild	Wild	Wild	Wild	Mutation	Wild
DO45107	1710	0	63	0	2	japan	Wild	Wild	Wild	Wild	Wild	Wild	Wild	Wild	Wild	Wild
DO45109	1590	0	63	1	2	japan	Wild	Wild	Wild	Wild	Wild	Wild	Wild	Wild	Wild	Wild
DO45111	1590	0	74	1	2	japan	Wild	Wild	Wild	Wild	Wild	Wild	Wild	Wild	Wild	Wild
DO45113	1560	0	58	1	3	japan	Wild	Wild	Wild	Wild	Wild	Wild	Wild	Wild	Wild	Wild
DO45115	840	0	81	1	2	japan	Wild	Wild	Wild	Mutation	Wild	Wild	Wild	Mutation	Wild	Wild
DO45117	1110	1	73	0	2	japan	Wild	Wild	Wild	Mutation	Mutation	Wild	Wild	Wild	Wild	Mutation
DO45119	510	1	74	1	3	japan	Wild	Wild	Wild	Wild	Wild	Wild	Wild	Wild	Wild	Wild
DO45121	1530	0	61	1	3	japan	Wild	Wild	Wild	Wild	Wild	Wild	Wild	Wild	Wild	Wild
DO45123	570	1	78	0	2	japan	Wild	Mutation	Wild	Mutation	Wild	Wild	Wild	Wild	Wild	Wild
DO45125	1680	0	58	1	3	japan	Wild	Wild	Wild	Wild	Wild	Wild	Mutation	Wild	Wild	Wild
DO45127	420	1	73	1	3	japan	Wild	Wild	Wild	Wild	Wild	Wild	Wild	Wild	Wild	Wild
DO45129	1470	0	61	1	3	japan	Wild	Wild	Wild	Wild	Wild	Mutation	Wild	Wild	Wild	Wild
DO45133	660	1	64	1	3	japan	Mutation	Wild	Wild	Wild	Wild	Wild	Wild	Wild	Wild	Wild
DO45135	1410	0	77	1	1	japan	Wild	Wild	Wild	Wild	Mutation	Wild	Wild	Wild	Wild	Wild
DO45137	1320	0	38	1	1	japan	Wild	Wild	Wild	Mutation	Wild	Wild	Wild	Wild	Wild	Wild
DO45143	1290	0	69	1	3	japan	Wild	Wild	Wild	Mutation	Wild	Wild	Wild	Wild	Wild	Wild
DO45145	60	1	78	1	3	japan	Wild	Wild	Mutation	Mutation	Wild	Wild	Wild	Wild	Wild	Wild
DO45147	720	1	57	1	2	japan	Wild	Wild	Wild	Wild	Wild	Wild	Wild	Wild	Wild	Wild
DO45149	1260	0	70	0	2	japan	Wild	Wild	Wild	Mutation	Wild	Wild	Wild	Wild	Wild	Wild
DO45153	1380	0	77	0	2	japan	Wild	Mutation	Wild	Wild	Wild	Mutation	Wild	Wild	Wild	Wild
DO45155	2160	0	69	1	2	japan	Wild	Wild	Wild	Wild	Wild	Wild	Wild	Wild	Wild	Wild
DO45157	1980	0	62	1	2	japan	Wild	Wild	Wild	Wild	Wild	Wild	Wild	Wild	Wild	Wild
DO45159	1470	0	65	1	3	japan	Wild	Wild	Wild	Wild	Wild	Wild	Wild	Wild	Wild	Wild
DO45161	540	1	74	1	2	japan	Wild	Wild	Wild	Mutation	Wild	Wild	Wild	Wild	Wild	Wild
DO45163	960	0	76	1	2	japan	Wild	Wild	Wild	Wild	Wild	Wild	Wild	Wild	Wild	Wild
DO45165	690	0	75	1	2	japan	Wild	Wild	Wild	Wild	Wild	Wild	Wild	Wild	Wild	Wild
DO45167	1440	1	67	1	2	japan	Wild	Wild	Wild	Wild	Wild	Wild	Wild	Wild	Wild	Wild
DO45169	1350	0	74	1	3	japan	Wild	Wild	Wild	Wild	Wild	Wild	Wild	Wild	Wild	Wild
DO45171	600	0	56	1	3	japan	Wild	Wild	Wild	Wild	Wild	Wild	Wild	Mutation	Wild	Wild
DO45173	1170	0	63	1	3	japan	Wild	Wild	Wild	Mutation	Wild	Wild	Wild	Wild	Wild	Wild
DO45175	1140	0	74	1	2	japan	Wild	Wild	Wild	Wild	Wild	Wild	Wild	Mutation	Wild	Wild
DO45177	1260	0	81	0	3	japan	Wild	Wild	Wild	Wild	Wild	Wild	Wild	Wild	Wild	Wild
DO45179	600	0	78	0	2	japan	Wild	Wild	Wild	Wild	Wild	Wild	Wild	Wild	Wild	Wild
DO45181	1200	0	84	0	2	japan	Wild	Wild	Wild	Wild	Wild	Wild	Wild	Wild	Wild	Wild
DO45183	570	1	72	0	2	japan	Wild	Wild	Wild	Wild	Wild	Wild	Mutation	Wild	Wild	Wild
DO45185	600	0	89	1	2	japan	Wild	Wild	Wild	Mutation	Wild	Wild	Wild	Wild	Wild	Wild
DO45187	1260	0	32	0	1	japan	Wild	Wild	Wild	Wild	Wild	Wild	Wild	Wild	Wild	Wild
DO45189	1200	0	85	0	2	japan	Wild	Wild	Wild	Wild	Wild	Wild	Wild	Wild	Wild	Wild
DO45191	1200	0	61	0	2	japan	Wild	Wild	Wild	Wild	Wild	Wild	Wild	Wild	Mutation	Wild
DO45195	390	0	62	1	1	japan	Wild	Wild	Wild	Wild	Wild	Wild	Wild	Wild	Wild	Wild
DO45197	1170	0	51	1	2	japan	Wild	Wild	Wild	Mutation	Wild	Wild	Wild	Wild	Wild	Wild
DO45199	1350	0	86	0	2	japan	Wild	Wild	Wild	Wild	Wild	Wild	Wild	Wild	Wild	Wild
DO45201	900	0	49	1	1	japan	Mutation	Wild	Wild	Wild	Wild	Wild	Wild	Wild	Wild	Wild
DO45203	1170	0	71	0	2	japan	Wild	Wild	Wild	Wild	Wild	Wild	Wild	Wild	Wild	Wild
DO45205	90	1	67	0	2	japan	Wild	Wild	Wild	Wild	Wild	Wild	Wild	Wild	Wild	Wild
DO45207	1050	0	68	1	1	japan	Wild	Mutation	Wild	Mutation	Wild	Wild	Wild	Wild	Mutation	Wild
DO45211	240	0	76	1	3	japan	Wild	Wild	Wild	Wild	Wild	Wild	Wild	Wild	Wild	Wild
DO45213	1200	0	58	1	1	japan	Wild	Wild	Wild	Wild	Wild	Wild	Wild	Wild	Wild	Wild
DO45215	1170	0	65	1	2	japan	Wild	Wild	Wild	Wild	Wild	Wild	Wild	Wild	Wild	Wild
DO45217	270	1	69	0	3	japan	Wild	Wild	Wild	Wild	Wild	Wild	Mutation	Wild	Wild	Wild
DO45219	1080	0	78	1	2	japan	Wild	Wild	Wild	Mutation	Wild	Wild	Wild	Wild	Wild	Wild
DO45225	1050	0	69	1	1	japan	Wild	Wild	Wild	Wild	Wild	Wild	Wild	Wild	Wild	Wild
DO45227	1020	0	57	0	2	japan	Wild	Wild	Wild	Wild	Wild	Wild	Wild	Wild	Wild	Wild
DO45229	990	0	74	1	1	japan	Wild	Wild	Wild	Wild	Wild	Wild	Wild	Wild	Wild	Wild
DO45231	930	0	84	1	2	japan	Wild	Wild	Wild	Wild	Wild	Wild	Mutation	Wild	Wild	Wild
DO45233	900	0	83	1	3	japan	Wild	Wild	Wild	Wild	Wild	Wild	Wild	Wild	Wild	Wild
DO45235	900	0	68	0	1	japan	Wild	Wild	Wild	Wild	Wild	Wild	Wild	Wild	Mutation	Wild
DO45237	900	0	58	1	2	japan	Wild	Mutation	Wild	Wild	Wild	Wild	Wild	Wild	Wild	Wild
DO45239	870	0	42	1	2	japan	Wild	Wild	Wild	Wild	Wild	Wild	Wild	Wild	Wild	Wild
DO45241	1080	0	49	1	1	japan	Wild	Wild	Wild	Wild	Wild	Wild	Wild	Wild	Wild	Wild
DO45243	930	0	74	0	3	japan	Wild	Wild	Wild	Wild	Wild	Wild	Wild	Wild	Wild	Wild
DO45245	240	1	75	0	2	japan	Wild	Wild	Wild	Wild	Wild	Wild	Wild	Mutation	Wild	Wild
DO45247	210	0	31	0	2	japan	Wild	Wild	Wild	Wild	Wild	Wild	Wild	Wild	Wild	Wild
DO45249	630	0	57	1	1	japan	Wild	Wild	Wild	Wild	Wild	Wild	Wild	Wild	Wild	Wild
DO45251	900	0	57	0	2	japan	Wild	Mutation	Wild	Wild	Wild	Wild	Wild	Wild	Wild	Wild
DO45253	870	0	50	1	2	japan	Wild	Wild	Wild	Wild	Wild	Wild	Wild	Wild	Wild	Wild
DO45255	720	0	81	1	3	japan	Wild	Wild	Wild	Wild	Wild	Wild	Wild	Wild	Wild	Mutation
DO45257	810	0	46	1	3	japan	Wild	Wild	Wild	Wild	Wild	Wild	Wild	Wild	Wild	Wild
DO45259	330	0	65	1	3	japan	Wild	Wild	Wild	Wild	Wild	Wild	Wild	Wild	Wild	Wild
DO45261	990	0	74	1	3	japan	Mutation	Wild	Wild	Wild	Wild	Wild	Wild	Wild	Wild	Wild
DO45263	270	1	67	1	3	japan	Wild	Wild	Wild	Wild	Wild	Wild	Wild	Wild	Wild	Wild
DO45265	1020	0	73	1	3	japan	Wild	Mutation	Wild	Mutation	Wild	Wild	Wild	Wild	Wild	Wild
DO45267	570	1	73	1	3	japan	Wild	Wild	Wild	Mutation	Wild	Wild	Wild	Wild	Wild	Wild
DO45269	750	0	59	1	3	japan	Wild	Mutation	Mutation	Wild	Wild	Wild	Wild	Wild	Wild	Wild
DO45275	10	1	65	1	3	japan	Wild	Wild	Mutation	Mutation	Wild	Wild	Wild	Wild	Wild	Wild
DO45277	600	0	64	1	3	japan	Wild	Wild	Wild	Mutation	Wild	Wild	Wild	Mutation	Wild	Wild
DO45279	1290	0	67	1	3	japan	Wild	Wild	Wild	Wild	Wild	Wild	Wild	Wild	Wild	Wild
DO45283	510	0	60	1	3	japan	Wild	Wild	Wild	Wild	Wild	Wild	Wild	Wild	Wild	Wild
DO45285	480	0	59	1	3	japan	Wild	Wild	Wild	Wild	Wild	Wild	Wild	Wild	Wild	Wild
DO45287	390	0	74	1	1	japan	Wild	Wild	Wild	Wild	Wild	Wild	Wild	Wild	Wild	Wild
DO45289	360	0	78	0	3	japan	Wild	Wild	Wild	Wild	Wild	Wild	Wild	Wild	Wild	Wild
DO45291	570	0	69	1	3	japan	Wild	Wild	Wild	Wild	Wild	Wild	Wild	Wild	Wild	Wild
DO45293	450	0	68	1	3	japan	Wild	Wild	Wild	Mutation	Wild	Wild	Wild	Wild	Mutation	Wild
DO45295	300	0	76	1	2	japan	Wild	Wild	Wild	Wild	Wild	Wild	Wild	Wild	Wild	Wild
DO45299	1440	0	70	0	1	japan	Wild	Wild	Mutation	Mutation	Mutation	Wild	Wild	Mutation	Wild	Mutation
DO45301	1440	1	56	1	2	japan	Wild	Wild	Wild	Wild	Wild	Wild	Wild	Wild	Wild	Wild
DO45303	990	0	62	0	3	japan	Wild	Wild	Wild	Wild	Wild	Wild	Wild	Wild	Wild	Wild
DO45309	30	1	73	1	3	japan	Wild	Wild	Wild	Wild	Wild	Wild	Wild	Wild	Wild	Wild
DO48672	450	0	81	1	2	japan	Wild	Wild	Wild	Wild	Wild	Wild	Wild	Wild	Wild	Wild
DO48674	1260	0	80	1	2	japan	Wild	Wild	Wild	Mutation	Wild	Wild	Wild	Wild	Wild	Wild
DO48677	1140	0	58	1	3	japan	Wild	Wild	Wild	Wild	Wild	Wild	Wild	Wild	Wild	Wild
DO48679	1200	0	72	1	2	japan	Wild	Wild	Wild	Mutation	Wild	Wild	Wild	Wild	Wild	Wild
DO48681	900	0	57	1	2	japan	Wild	Wild	Wild	Mutation	Wild	Wild	Wild	Wild	Wild	Wild
DO48682	120	1	72	0	3	japan	Mutation	Wild	Wild	Mutation	Wild	Wild	Wild	Wild	Mutation	Wild
DO48684	810	1	71	0	3	japan	Wild	Wild	Wild	Mutation	Wild	Wild	Wild	Wild	Wild	Wild
DO48686	990	0	75	1	3	japan	Wild	Wild	Wild	Wild	Wild	Wild	Wild	Wild	Wild	Wild
DO48687	120	0	73	0	2	japan	Wild	Wild	Wild	Wild	Wild	Wild	Wild	Wild	Wild	Wild
DO48689	900	0	63	1	2	japan	Wild	Wild	Wild	Wild	Wild	Wild	Wild	Wild	Wild	Wild
DO48691	900	0	71	1	2	japan	Wild	Wild	Wild	Wild	Wild	Wild	Wild	Wild	Wild	Wild
DO48692	900	0	77	0	3	japan	Wild	Wild	Wild	Wild	Wild	Wild	Wild	Wild	Wild	Wild
DO48693	900	0	71	1	2	japan	Wild	Wild	Wild	Wild	Wild	Mutation	Wild	Wild	Wild	Wild
DO48694	840	0	71	1	2	japan	Wild	Wild	Wild	Wild	Wild	Wild	Wild	Wild	Wild	Wild
DO48695	720	0	77	1	2	japan	Wild	Wild	Wild	Wild	Wild	Wild	Wild	Wild	Wild	Mutation
DO48697	810	1	64	0	2	japan	Wild	Wild	Mutation	Wild	Wild	Wild	Wild	Wild	Wild	Wild
DO48700	810	0	78	0	2	japan	Wild	Wild	Wild	Wild	Wild	Wild	Wild	Wild	Wild	Wild
DO48701	780	0	78	1	2	japan	Mutation	Mutation	Mutation	Wild	Wild	Wild	Wild	Wild	Wild	Wild
DO48703	750	0	64	1	2	japan	Wild	Wild	Wild	Wild	Wild	Wild	Wild	Wild	Wild	Wild
DO48704	750	0	68	0	3	japan	Wild	Wild	Wild	Wild	Wild	Wild	Wild	Wild	Wild	Wild
DO48706	870	0	72	1	2	japan	Wild	Wild	Wild	Mutation	Wild	Wild	Wild	Wild	Wild	Wild
DO48709	900	0	74	1	1	japan	Wild	Wild	Mutation	Wild	Wild	Wild	Wild	Wild	Wild	Wild
DO48712	810	0	50	1	2	japan	Wild	Wild	Wild	Wild	Wild	Wild	Wild	Wild	Wild	Wild
DO48715	690	1	58	0	2	japan	Wild	Mutation	Wild	Mutation	Wild	Wild	Wild	Wild	Wild	Wild
DO48716	720	0	71	1	2	japan	Wild	Wild	Wild	Wild	Wild	Wild	Wild	Mutation	Wild	Mutation
DO48719	690	0	80	1	2	japan	Wild	Wild	Wild	Wild	Mutation	Wild	Wild	Wild	Mutation	Wild
DO48720	570	0	62	0	2	japan	Wild	Wild	Wild	Mutation	Wild	Wild	Wild	Wild	Wild	Wild
DO48721	900	0	58	0	1	japan	Wild	Wild	Wild	Mutation	Wild	Wild	Wild	Wild	Wild	Wild
DO48723	600	0	73	1	1	japan	Wild	Mutation	Wild	Wild	Wild	Wild	Mutation	Wild	Wild	Wild
DO48725	780	0	66	1	1	japan	Wild	Wild	Wild	Wild	Wild	Mutation	Wild	Wild	Wild	Wild
DO48727	390	1	81	0	2	japan	Wild	Wild	Wild	Wild	Wild	Wild	Wild	Wild	Wild	Wild
DO48728	150	0	74	0	2	japan	Wild	Wild	Wild	Wild	Wild	Wild	Wild	Wild	Wild	Mutation
DO48730	630	0	73	0	2	japan	Wild	Wild	Wild	Mutation	Wild	Wild	Wild	Wild	Wild	Wild
DO48732	630	0	73	1	3	japan	Wild	Wild	Mutation	Wild	Mutation	Wild	Wild	Wild	Wild	Mutation
DO48733	600	0	72	1	2	japan	Wild	Wild	Wild	Wild	Wild	Wild	Wild	Wild	Wild	Wild
DO48736	600	0	76	0	1	japan	Wild	Wild	Wild	Wild	Wild	Wild	Wild	Wild	Wild	Wild
DO48737	720	0	52	1	1	japan	Wild	Wild	Wild	Wild	Wild	Wild	Wild	Wild	Wild	Wild
DO48741	240	0	64	1	3	japan	Wild	Wild	Wild	Mutation	Wild	Wild	Wild	Wild	Wild	Wild
DO48742	600	0	76	1	2	japan	Wild	Wild	Wild	Wild	Wild	Wild	Wild	Wild	Wild	Wild
DO48743	570	0	69	0	2	japan	Wild	Wild	Wild	Wild	Wild	Wild	Wild	Wild	Wild	Wild
DO48746	570	0	76	1	3	japan	Wild	Wild	Wild	Wild	Wild	Wild	Wild	Wild	Wild	Wild
DO48747	540	0	62	1	3	japan	Wild	Wild	Wild	Wild	Wild	Wild	Wild	Wild	Wild	Wild
DO48751	480	1	68	1	2	japan	Wild	Wild	Wild	Wild	Wild	Wild	Wild	Wild	Wild	Wild
DO48753	510	0	55	1	3	japan	Wild	Wild	Wild	Wild	Wild	Wild	Wild	Wild	Wild	Wild
DO48757	480	0	68	0	3	japan	Wild	Wild	Wild	Wild	Wild	Wild	Wild	Wild	Wild	Wild
DO48759	720	0	73	1	3	japan	Wild	Wild	Wild	Wild	Wild	Wild	Wild	Wild	Wild	Wild
DO48760	690	0	70	0	2	japan	Wild	Wild	Wild	Wild	Wild	Wild	Wild	Wild	Wild	Wild
DO48761	870	0	55	1	2	japan	Wild	Wild	Wild	Wild	Wild	Wild	Wild	Wild	Wild	Wild
DO50772	660	0	70	1	1	japan	Wild	Wild	Wild	Wild	Wild	Wild	Wild	Wild	Wild	Wild
DO50774	720	0	68	0	2	japan	Wild	Wild	Wild	Mutation	Wild	Wild	Wild	Wild	Wild	Wild
DO50776	690	0	75	1	1	japan	Wild	Wild	Mutation	Wild	Mutation	Wild	Wild	Wild	Wild	Wild
DO50783	480	0	62	1	3	japan	Wild	Wild	Wild	Wild	Wild	Wild	Wild	Wild	Wild	Wild
DO50787	480	0	63	1	3	japan	Wild	Wild	Wild	Wild	Wild	Wild	Wild	Wild	Wild	Wild
DO50789	570	0	73	0	2	japan	Wild	Wild	Mutation	Mutation	Wild	Wild	Wild	Wild	Wild	Wild
DO50791	480	1	79	0	1	japan	Wild	Wild	Wild	Mutation	Wild	Wild	Wild	Wild	Wild	Wild
DO50796	540	0	69	1	2	japan	Wild	Wild	Wild	Wild	Wild	Wild	Wild	Wild	Wild	Wild
DO50798	30	1	77	1	3	japan	Wild	Wild	Wild	Wild	Wild	Wild	Wild	Wild	Wild	Mutation
DO50799	540	0	66	0	2	japan	Wild	Wild	Wild	Mutation	Wild	Wild	Wild	Wild	Wild	Wild
DO50800	510	0	74	1	2	japan	Wild	Wild	Wild	Wild	Wild	Wild	Wild	Wild	Wild	Wild
DO50802	930	0	49	1	2	japan	Wild	Wild	Wild	Wild	Wild	Wild	Wild	Wild	Wild	Wild
DO50803	540	0	62	0	1	japan	Wild	Wild	Wild	Wild	Wild	Wild	Wild	Wild	Wild	Wild
DO50804	720	0	81	1	2	japan	Wild	Wild	Wild	Wild	Wild	Mutation	Wild	Wild	Wild	Wild
DO50805	690	0	72	1	2	japan	Wild	Wild	Wild	Wild	Wild	Wild	Wild	Wild	Wild	Wild
DO50807	540	0	67	1	1	japan	Wild	Wild	Wild	Mutation	Wild	Wild	Wild	Wild	Wild	Wild
DO50808	570	0	68	1	2	japan	Wild	Wild	Wild	Wild	Wild	Wild	Wild	Wild	Wild	Wild
DO50809	720	1	56	1	3	japan	Wild	Wild	Wild	Mutation	Wild	Wild	Wild	Wild	Wild	Wild
DO50811	450	0	62	1	1	japan	Wild	Wild	Wild	Wild	Wild	Wild	Wild	Wild	Mutation	Wild
DO50813	420	0	56	1	2	japan	Wild	Wild	Wild	Wild	Wild	Wild	Wild	Wild	Wild	Wild
DO50815	150	0	62	1	3	japan	Wild	Wild	Wild	Mutation	Wild	Wild	Wild	Wild	Wild	Wild
DO50816	390	0	63	1	2	japan	Wild	Wild	Wild	Wild	Wild	Wild	Wild	Wild	Wild	Wild
DO50817	390	0	75	1	2	japan	Wild	Wild	Wild	Wild	Mutation	Wild	Mutation	Wild	Wild	Wild
DO50818	510	0	65	1	2	japan	Wild	Wild	Wild	Wild	Wild	Wild	Wild	Wild	Wild	Wild
DO50819	510	0	72	0	2	japan	Wild	Wild	Wild	Wild	Wild	Wild	Wild	Wild	Wild	Wild
DO50820	510	0	77	0	3	japan	Wild	Wild	Wild	Mutation	Wild	Wild	Wild	Wild	Wild	Wild
DO50822	510	0	66	1	2	japan	Wild	Wild	Wild	Wild	Mutation	Wild	Mutation	Wild	Wild	Wild
DO50825	390	0	70	1	2	japan	Wild	Wild	Wild	Wild	Wild	Wild	Wild	Wild	Wild	Wild
DO50827	480	0	48	0	2	japan	Wild	Wild	Wild	Mutation	Wild	Wild	Wild	Wild	Wild	Wild
DO50829	570	0	78	1	3	japan	Wild	Wild	Wild	Mutation	Wild	Wild	Wild	Wild	Wild	Wild
DO50831	510	0	52	1	2	japan	Wild	Wild	Wild	Mutation	Wild	Wild	Wild	Wild	Wild	Wild
DO50832	90	0	73	1	3	japan	Wild	Wild	Wild	Mutation	Wild	Wild	Wild	Wild	Wild	Wild
DO50834	540	0	72	1	2	japan	Wild	Wild	Wild	Mutation	Wild	Wild	Wild	Wild	Wild	Wild
DO50837	480	0	53	0	1	japan	Wild	Wild	Wild	Wild	Wild	Wild	Wild	Wild	Wild	Wild
DO50839	330	0	47	0	3	japan	Wild	Wild	Wild	Wild	Wild	Wild	Wild	Wild	Wild	Wild
DO50840	330	0	49	1	2	japan	Wild	Wild	Wild	Wild	Wild	Wild	Wild	Wild	Wild	Wild
DO50845	210	0	72	1	3	japan	Wild	Wild	Wild	Wild	Wild	Wild	Wild	Wild	Wild	Wild
DO50848	480	0	74	1	3	japan	Wild	Wild	Wild	Wild	Wild	Wild	Wild	Wild	Wild	Wild
DO50850	720	0	74	1	3	japan	Wild	Wild	Wild	Wild	Wild	Wild	Wild	Wild	Wild	Wild
DO50851	540	0	80	1	2	japan	Wild	Mutation	Wild	Wild	Wild	Wild	Wild	Wild	Wild	Wild
DO50855	570	0	47	1	2	japan	Wild	Wild	Wild	Wild	Wild	Wild	Wild	Wild	Wild	Wild
DO50857	210	0	72	1	2	japan	Wild	Wild	Mutation	Wild	Wild	Wild	Wild	Wild	Wild	Wild
DO50859	180	0	77	1	2	japan	Wild	Wild	Wild	Wild	Wild	Wild	Wild	Wild	Wild	Wild
DO23106	711	1	46	1	2	japan	Wild	Wild	Wild	Mutation	Mutation	Wild	Wild	Wild	Wild	Wild
DO23108	1817	0	69	0	2	japan	Wild	Wild	Wild	Mutation	Wild	Wild	Wild	Wild	Wild	Wild
DO23120	1494	0	47	0	2	japan	Wild	Wild	Wild	Wild	Wild	Wild	Wild	Wild	Wild	Wild
DO23124	557	0	75	1	2	japan	Wild	Wild	Wild	Wild	Wild	Wild	Mutation	Wild	Wild	Mutation
DO23126	1586	0	68	1	2	japan	Wild	Wild	Wild	Mutation	Wild	Wild	Mutation	Wild	Wild	Wild
DO23128	616	0	69	1	2	japan	Wild	Wild	Wild	Wild	Wild	Wild	Wild	Wild	Wild	Wild
DO23132	1553	0	63	0	2	japan	Wild	Wild	Wild	Wild	Wild	Wild	Wild	Wild	Wild	Mutation
DO23134	1605	0	65	0	1	japan	Wild	Wild	Wild	Mutation	Wild	Wild	Wild	Wild	Wild	Wild
DO23136	253	0	76	0	2	japan	Wild	Wild	Wild	Wild	Wild	Wild	Wild	Wild	Wild	Wild
DO23140	775	1	62	0	1	japan	Wild	Wild	Wild	Wild	Wild	Wild	Wild	Wild	Wild	Wild
DO23142	1404	0	57	1	2	japan	Wild	Wild	Wild	Wild	Wild	Wild	Wild	Wild	Wild	Wild
DO23150	1339	0	74	1	2	japan	Wild	Wild	Wild	Wild	Wild	Wild	Wild	Wild	Wild	Wild
DO23168	1187	0	59	1	2	japan	Wild	Wild	Wild	Wild	Wild	Wild	Wild	Wild	Wild	Wild
DO23178	1126	0	76	1	2	japan	Wild	Wild	Wild	Wild	Wild	Wild	Wild	Wild	Wild	Wild
DO23180	1111	1	75	1	2	japan	Wild	Wild	Wild	Wild	Wild	Wild	Wild	Wild	Wild	Wild
DO23192	1044	0	85	1	2	japan	Wild	Wild	Wild	Wild	Wild	Wild	Wild	Wild	Wild	Wild
DO23194	240	1	68	1	2	japan	Wild	Wild	Wild	Wild	Wild	Wild	Wild	Wild	Wild	Wild
DO23204	606	0	83	0	2	japan	Mutation	Wild	Wild	Wild	Wild	Wild	Wild	Wild	Wild	Wild
DO23208	969	0	72	0	1	japan	Wild	Wild	Wild	Wild	Wild	Wild	Wild	Wild	Wild	Wild
DO23212	889	0	67	1	2	japan	Wild	Wild	Wild	Wild	Wild	Wild	Wild	Wild	Wild	Wild
DO23214	771	0	75	1	2	japan	Wild	Wild	Wild	Mutation	Wild	Wild	Wild	Wild	Wild	Mutation
DO23218	204	1	62	1	2	japan	Wild	Wild	Wild	Mutation	Wild	Wild	Wild	Wild	Wild	Wild
DO23220	757	0	36	0	2	japan	Wild	Wild	Wild	Wild	Wild	Wild	Wild	Wild	Wild	Wild
DO23224	881	0	70	1	2	japan	Wild	Wild	Wild	Wild	Wild	Wild	Wild	Wild	Wild	Wild
DO23238	697	0	69	1	2	japan	Wild	Wild	Wild	Wild	Wild	Wild	Wild	Wild	Wild	Wild
DO23242	837	0	62	1	2	japan	Wild	Wild	Wild	Wild	Wild	Wild	Wild	Wild	Wild	Wild
DO23244	833	0	72	0	2	japan	Wild	Wild	Wild	Mutation	Wild	Wild	Wild	Wild	Wild	Wild
DO23256	92	0	58	1	2	japan	Wild	Wild	Wild	Wild	Wild	Wild	Wild	Wild	Wild	Wild
DO23258	642	0	67	1	2	japan	Wild	Wild	Wild	Wild	Wild	Wild	Wild	Wild	Wild	Wild
DO23264	605	0	61	0	2	japan	Wild	Wild	Wild	Wild	Mutation	Wild	Wild	Mutation	Wild	Wild
DO23266	608	0	71	0	1	japan	Wild	Wild	Wild	Mutation	Wild	Wild	Wild	Wild	Wild	Wild
DO23276	487	0	79	0	2	japan	Wild	Wild	Wild	Wild	Wild	Wild	Wild	Wild	Wild	Wild
DO23286	472	0	62	0	2	japan	Wild	Wild	Wild	Wild	Wild	Wild	Wild	Wild	Wild	Wild
DO23292	437	0	69	1	1	japan	Wild	Wild	Wild	Wild	Mutation	Wild	Wild	Wild	Wild	Wild
DO23296	4926	0	66	1	2	japan	Wild	Wild	Wild	Wild	Wild	Wild	Wild	Wild	Wild	Wild
DO23298	3898	0	66	1	2	japan	Wild	Wild	Wild	Wild	Wild	Wild	Wild	Wild	Wild	Wild
DO23302	3328	0	72	1	2	japan	Wild	Wild	Wild	Wild	Wild	Wild	Wild	Wild	Wild	Wild
DO23306	3228	0	57	0	2	japan	Wild	Wild	Mutation	Mutation	Wild	Wild	Wild	Wild	Wild	Wild
DO23314	1951	0	29	1	2	japan	Wild	Wild	Wild	Wild	Wild	Wild	Wild	Wild	Wild	Wild
DO23316	2067	0	70	0	2	japan	Wild	Wild	Wild	Mutation	Wild	Wild	Mutation	Wild	Wild	Wild
DO23320	1251	0	60	0	2	japan	Wild	Wild	Wild	Wild	Wild	Wild	Wild	Mutation	Mutation	Wild
DO23322	1739	0	78	1	2	japan	Wild	Wild	Wild	Wild	Wild	Wild	Wild	Wild	Wild	Wild
DO23324	320	0	70	0	2	japan	Wild	Wild	Wild	Mutation	Wild	Wild	Wild	Wild	Wild	Wild
DO23342	4901	0	70	0	2	japan	Wild	Wild	Wild	Wild	Wild	Wild	Wild	Wild	Wild	Wild
DO23354	1214	0	29	1	2	japan	Wild	Wild	Wild	Wild	Wild	Wild	Wild	Wild	Wild	Wild
DO23356	1495	0	62	1	2	japan	Wild	Wild	Wild	Wild	Wild	Wild	Wild	Wild	Wild	Wild
DO23358	2970	1	71	1	2	japan	Wild	Wild	Wild	Wild	Wild	Wild	Wild	Wild	Wild	Wild
DO23362	552	1	59	1	2	japan	Wild	Mutation	Wild	Wild	Mutation	Wild	Wild	Wild	Wild	Wild
DO23366	389	1	64	1	2	japan	Wild	Wild	Wild	Mutation	Wild	Wild	Wild	Mutation	Wild	Wild
DO23370	1648	1	59	1	2	japan	Wild	Wild	Wild	Wild	Wild	Wild	Wild	Wild	Wild	Wild
DO23374	1114	0	62	1	2	japan	Wild	Wild	Wild	Wild	Wild	Mutation	Wild	Wild	Wild	Wild
DO23376	1096	1	58	1	2	japan	Wild	Wild	Wild	Wild	Wild	Wild	Wild	Wild	Wild	Wild
DO23380	4453	0	54	1	2	japan	Wild	Wild	Wild	Wild	Wild	Wild	Wild	Wild	Wild	Wild
DO23382	37	0	65	0	2	japan	Wild	Wild	Wild	Mutation	Wild	Wild	Wild	Wild	Wild	Wild
DO23386	285	1	47	0	2	japan	Wild	Wild	Wild	Wild	Wild	Wild	Wild	Wild	Wild	Wild
DO23390	1021	0	66	0	2	japan	Wild	Wild	Wild	Mutation	Wild	Wild	Wild	Wild	Wild	Wild
DO23416	424	0	73	1	2	japan	Wild	Wild	Wild	Wild	Wild	Wild	Wild	Wild	Wild	Wild
DO23442	3534	0	70	1	3	japan	Wild	Wild	Wild	Mutation	Wild	Wild	Wild	Wild	Wild	Wild
DO23444	1041	0	77	1	2	japan	Wild	Wild	Wild	Mutation	Wild	Wild	Wild	Wild	Wild	Wild
DO23446	1011	0	47	1	2	japan	Wild	Wild	Wild	Wild	Wild	Wild	Wild	Wild	Wild	Wild
DO23448	1229	0	69	1	2	japan	Wild	Wild	Mutation	Wild	Wild	Wild	Wild	Wild	Wild	Wild
DO23450	983	0	70	1	1	japan	Wild	Wild	Wild	Mutation	Wild	Wild	Wild	Wild	Wild	Wild
DO23452	1141	0	71	1	1	japan	Wild	Wild	Wild	Wild	Wild	Wild	Wild	Wild	Wild	Wild
DO23454	2257	0	69	1	3	japan	Wild	Wild	Wild	Wild	Wild	Wild	Wild	Wild	Wild	Wild
DO23456	2431	0	67	0	2	japan	Wild	Wild	Wild	Mutation	Wild	Wild	Wild	Wild	Mutation	Mutation
DO23458	614	1	63	1	1	japan	Wild	Wild	Wild	Mutation	Wild	Wild	Wild	Wild	Wild	Wild
DO23460	1272	1	77	1	2	japan	Wild	Wild	Wild	Wild	Wild	Wild	Wild	Wild	Wild	Wild
DO23462	1970	0	62	1	3	japan	Wild	Wild	Wild	Mutation	Mutation	Wild	Wild	Wild	Wild	Wild
DO23464	2141	0	25	1	2	japan	Wild	Wild	Wild	Wild	Wild	Wild	Wild	Wild	Wild	Wild
DO23466	1188	1	73	1	2	japan	Wild	Wild	Wild	Wild	Wild	Wild	Wild	Wild	Wild	Mutation
DO23468	1983	0	48	0	1	japan	Wild	Wild	Wild	Mutation	Wild	Wild	Wild	Wild	Wild	Wild
DO23470	178	0	76	0	2	japan	Wild	Wild	Wild	Wild	Wild	Wild	Wild	Wild	Wild	Wild
DO23472	1782	0	70	1	1	japan	Wild	Wild	Wild	Wild	Wild	Wild	Wild	Wild	Wild	Wild
DO23474	1752	0	69	1	1	japan	Wild	Wild	Wild	Wild	Wild	Wild	Wild	Wild	Wild	Wild
DO23476	1752	0	53	1	1	japan	Mutation	Wild	Wild	Wild	Wild	Wild	Wild	Wild	Wild	Wild
DO23478	1451	0	59	1	1	japan	Wild	Wild	Wild	Wild	Wild	Wild	Wild	Wild	Wild	Wild
DO23480	1539	0	65	1	1	japan	Wild	Wild	Wild	Wild	Wild	Wild	Wild	Wild	Wild	Wild
DO23482	1467	0	58	1	2	japan	Wild	Wild	Wild	Wild	Wild	Wild	Wild	Wild	Wild	Wild
DO23484	1029	1	59	1	2	japan	Wild	Wild	Wild	Mutation	Wild	Wild	Wild	Wild	Wild	Wild
DO23486	1436	0	74	1	2	japan	Wild	Wild	Wild	Wild	Wild	Wild	Wild	Wild	Wild	Wild
DO23488	657	1	73	1	2	japan	Wild	Wild	Wild	Mutation	Wild	Wild	Wild	Wild	Wild	Wild
DO23490	1438	0	79	1	1	japan	Wild	Wild	Wild	Wild	Wild	Wild	Wild	Wild	Wild	Wild
DO23492	1233	0	64	1	2	japan	Wild	Wild	Wild	Mutation	Wild	Wild	Wild	Wild	Wild	Wild
DO23494	1193	0	69	1	3	japan	Wild	Wild	Wild	Wild	Wild	Wild	Wild	Wild	Wild	Wild
DO23496	1187	0	58	1	2	japan	Wild	Wild	Wild	Wild	Wild	Wild	Wild	Wild	Wild	Wild
DO23498	699	0	68	1	2	japan	Wild	Mutation	Wild	Wild	Wild	Wild	Wild	Wild	Wild	Wild
DO23500	8	1	78	1	2	japan	Wild	Wild	Wild	Mutation	Wild	Wild	Wild	Mutation	Wild	Wild
DO23502	90	1	68	1	3	japan	Wild	Wild	Wild	Mutation	Mutation	Wild	Wild	Wild	Wild	Wild
DO23504	617	0	72	1	1	japan	Wild	Wild	Wild	Mutation	Wild	Wild	Wild	Wild	Wild	Wild
DO23506	570	0	75	1	2	japan	Wild	Wild	Wild	Mutation	Wild	Wild	Wild	Wild	Wild	Wild
TCGA-2Y-A9H0	3675	0	49	1	3	American	Wild	Wild	Wild	Wild	Wild	Wild	Wild	Wild	Wild	Wild
TCGA-5C-A9VG	328	0	58	1	2	American	Wild	Wild	Wild	Wild	Wild	Wild	Wild	Wild	Wild	Wild
TCGA-5C-A9VH	322	0	70	1	1	American	Wild	Wild	Wild	Wild	Wild	Wild	Wild	Wild	Mutation	Wild
TCGA-5C-AAPD	20	0	61	1	2	American	Wild	Wild	Wild	Mutation	Wild	Wild	Wild	Wild	Wild	Wild
TCGA-5R-AA1C	520	0	57	1	2	American	Mutation	Wild	Wild	Wild	Wild	Wild	Wild	Mutation	Wild	Wild
TCGA-5R-AA1D	449	0	17	0	3	American	Wild	Wild	Wild	Wild	Wild	Wild	Wild	Wild	Wild	Wild
TCGA-5R-AAAM	46	1	65	0	2	American	Wild	Wild	Wild	Wild	Wild	Wild	Wild	Wild	Wild	Wild
TCGA-BC-A8YO	562	0	66	0	4	American	Wild	Wild	Wild	Mutation	Wild	Wild	Wild	Wild	Wild	Wild
TCGA-BD-A3EP	409	0	75	0	1	American	Wild	Wild	Wild	Mutation	Wild	Wild	Wild	Wild	Wild	Wild
TCGA-CC-5258	129	1	48	1	2	American	Wild	Wild	Wild	Mutation	Wild	Wild	Wild	Wild	Wild	Wild
TCGA-CC-5259	250	0	60	0	4	American	Wild	Wild	Wild	Wild	Wild	Wild	Wild	Wild	Wild	Wild
TCGA-CC-5260	87	1	61	0	4	American	Wild	Wild	Wild	Wild	Mutation	Wild	Wild	Wild	Wild	Wild
TCGA-CC-5262	103	1	67	1	4	American	Wild	Wild	Wild	Wild	Wild	Wild	Wild	Wild	Wild	Wild
TCGA-CC-5263	129	1	35	1	3	American	Wild	Wild	Wild	Mutation	Wild	Wild	Wild	Wild	Wild	Wild
TCGA-CC-5264	102	1	71	1	3	American	Wild	Wild	Wild	Wild	Wild	Wild	Wild	Wild	Wild	Wild
TCGA-CC-A123	219	0	24	0	3	American	Wild	Wild	Wild	Wild	Wild	Wild	Wild	Wild	Wild	Wild
TCGA-CC-A1HT	101	1	50	1	3	American	Wild	Wild	Wild	Wild	Wild	Wild	Wild	Wild	Wild	Wild
TCGA-CC-A3M9	300	1	45	1	3	American	Wild	Wild	Wild	Mutation	Wild	Mutation	Wild	Wild	Wild	Wild
TCGA-CC-A3MA	303	1	61	1	3	American	Wild	Wild	Wild	Mutation	Wild	Wild	Wild	Wild	Wild	Wild
TCGA-CC-A3MB	315	1	36	1	3	American	Wild	Wild	Wild	Mutation	Mutation	Wild	Wild	Wild	Wild	Wild
TCGA-CC-A3MC	363	0	54	1	3	American	Wild	Wild	Wild	Wild	Wild	Wild	Wild	Wild	Wild	Wild
TCGA-CC-A5UC	347	1	63	1	3	American	Wild	Wild	Wild	Wild	Wild	Wild	Wild	Wild	Wild	Wild
TCGA-CC-A5UD	304	1	45	1	3	American	Wild	Wild	Wild	Mutation	Wild	Wild	Wild	Wild	Wild	Wild
TCGA-CC-A5UE	272	1	48	1	4	American	Mutation	Wild	Wild	Mutation	Wild	Wild	Wild	Wild	Wild	Wild
TCGA-CC-A7IE	217	1	57	1	3	American	Wild	Wild	Mutation	Wild	Mutation	Wild	Wild	Wild	Wild	Wild
TCGA-CC-A7IF	649	1	59	1	3	American	Wild	Wild	Wild	Wild	Wild	Wild	Mutation	Wild	Wild	Wild
TCGA-CC-A7IG	299	1	47	1	2	American	Mutation	Wild	Mutation	Mutation	Wild	Wild	Wild	Wild	Wild	Mutation
TCGA-CC-A7IH	365	0	58	1	3	American	Wild	Wild	Wild	Wild	Wild	Wild	Wild	Mutation	Wild	Mutation
TCGA-CC-A7II	399	0	54	1	3	American	Wild	Wild	Wild	Mutation	Wild	Wild	Wild	Wild	Wild	Wild
TCGA-CC-A7IJ	382	0	56	1	2	American	Wild	Wild	Wild	Mutation	Mutation	Wild	Wild	Wild	Wild	Wild
TCGA-CC-A7IK	262	1	59	1	3	American	Wild	Wild	Wild	Mutation	Wild	Wild	Wild	Wild	Wild	Wild
TCGA-CC-A7IL	278	1	61	1	3	American	Wild	Wild	Wild	Wild	Wild	Wild	Wild	Wild	Wild	Wild
TCGA-CC-A8HT	140	1	74	1	3	American	Mutation	Mutation	Mutation	Mutation	Wild	Wild	Wild	Wild	Wild	Wild
TCGA-CC-A8HU	344	1	39	0	3	American	Wild	Wild	Wild	Mutation	Wild	Wild	Wild	Wild	Wild	Mutation
TCGA-CC-A8HV	279	1	51	0	2	American	Wild	Wild	Wild	Mutation	Wild	Wild	Wild	Wild	Wild	Wild
TCGA-CC-A9FS	211	0	55	1	2	American	Wild	Wild	Wild	Wild	Wild	Wild	Wild	Wild	Wild	Wild
TCGA-CC-A9FU	0	0	52	0	3	American	Wild	Wild	Wild	Wild	Wild	Wild	Wild	Wild	Wild	Wild
TCGA-CC-A9FV	0	0	57	1	3	American	Wild	Wild	Wild	Wild	Wild	Wild	Wild	Wild	Wild	Wild
TCGA-CC-A9FW	248	0	68	1	3	American	Wild	Wild	Wild	Wild	Wild	Wild	Wild	Wild	Wild	Wild
TCGA-DD-A113	2425	0	55	0	2	American	Wild	Wild	Wild	Wild	Wild	Wild	Wild	Wild	Wild	Wild
TCGA-DD-A115	2542	1	53	1	3	American	Wild	Wild	Wild	Wild	Wild	Wild	Wild	Wild	Wild	Wild
TCGA-DD-A116	1622	1	68	1	3	American	Mutation	Wild	Mutation	Wild	Wild	Wild	Wild	Wild	Wild	Wild
TCGA-DD-A118	3437	0	77	0	2	American	Wild	Wild	Wild	Wild	Wild	Wild	Wild	Wild	Wild	Wild
TCGA-DD-A11A	79	0	67	1	1	American	Wild	Wild	Mutation	Mutation	Wild	Wild	Wild	Wild	Wild	Wild
TCGA-DD-A11B	14	1	73	1	1	American	Wild	Wild	Wild	Wild	Wild	Wild	Wild	Wild	Wild	Wild
TCGA-DD-A11C	662	0	69	1	1	American	Wild	Wild	Wild	Wild	Wild	Wild	Wild	Wild	Wild	Wild
TCGA-DD-A11D	1560	1	57	0	1	American	Wild	Wild	Wild	Wild	Wild	Mutation	Mutation	Wild	Wild	Mutation
TCGA-DD-A1E9	2759	1	70	1	1	American	Wild	Wild	Wild	Wild	Wild	Wild	Wild	Wild	Wild	Wild
TCGA-DD-A1EA	2415	0	68	1	2	American	Wild	Wild	Wild	Wild	Wild	Wild	Wild	Wild	Wild	Wild
TCGA-DD-A1EB	2017	0	72	0	1	American	Wild	Wild	Wild	Mutation	Wild	Wild	Wild	Wild	Wild	Mutation
TCGA-DD-A1EC	602	0	20	0	1	American	Wild	Wild	Wild	Wild	Wild	Wild	Wild	Wild	Wild	Wild
TCGA-DD-A1ED	2301	0	68	1	1	American	Wild	Wild	Wild	Wild	Wild	Wild	Wild	Wild	Wild	Wild
TCGA-DD-A1EE	349	1	73	1	3	American	Wild	Wild	Mutation	Mutation	Wild	Wild	Wild	Mutation	Wild	Wild
TCGA-DD-A1EF	394	1	57	0	1	American	Mutation	Wild	Wild	Wild	Wild	Wild	Wild	Wild	Wild	Wild
TCGA-DD-A1EH	1495	0	23	1	3	American	Wild	Wild	Wild	Wild	Wild	Wild	Wild	Wild	Wild	Wild
TCGA-DD-A1EI	183	0	46	1	1	American	Wild	Wild	Wild	Mutation	Wild	Wild	Wild	Wild	Wild	Wild
TCGA-DD-A1EL	415	1	23	1	2	American	Wild	Wild	Wild	Mutation	Wild	Wild	Mutation	Wild	Wild	Wild
TCGA-DD-A39W	827	1	29	0	3	American	Wild	Wild	Wild	Wild	Wild	Wild	Wild	Wild	Wild	Wild
TCGA-DD-A3A2	2131	1	76	0	1	American	Wild	Wild	Wild	Wild	Wild	Wild	Wild	Wild	Wild	Wild
TCGA-DD-A3A3	535	1	45	1	1	American	Wild	Wild	Mutation	Wild	Wild	Wild	Wild	Wild	Wild	Wild
TCGA-DD-A3A4	612	1	37	1	3	American	Wild	Wild	Wild	Wild	Wild	Wild	Wild	Wild	Wild	Wild
TCGA-DD-A3A5	3125	1	66	0	3	American	Wild	Wild	Wild	Wild	Wild	Wild	Wild	Wild	Wild	Wild
TCGA-DD-A3A6	3258	1	72	0	2	American	Wild	Wild	Wild	Wild	Wild	Wild	Wild	Wild	Wild	Wild
TCGA-DD-A3A7	419	1	67	1	3	American	Wild	Wild	Wild	Mutation	Wild	Wild	Wild	Wild	Wild	Wild
TCGA-DD-A3A8	11	1	75	1	2	American	Wild	Wild	Wild	Wild	Wild	Wild	Wild	Wild	Wild	Wild
TCGA-DD-A4NB	989	0	25	1	1	American	Wild	Wild	Wild	Wild	Wild	Wild	Wild	Wild	Wild	Wild
TCGA-DD-A4ND	2746	0	56	0	1	American	Wild	Wild	Wild	Wild	Wild	Wild	Wild	Wild	Wild	Wild
TCGA-DD-A4NE	660	1	75	0	3	American	Wild	Wild	Wild	Wild	Wild	Wild	Wild	Wild	Wild	Wild
TCGA-DD-A4NF	942	0	72	1	1	American	Wild	Wild	Wild	Wild	Wild	Wild	Wild	Wild	Wild	Wild
TCGA-DD-A4NH	917	0	65	0	3	American	Wild	Wild	Wild	Wild	Wild	Wild	Wild	Wild	Wild	Wild
TCGA-DD-A4NJ	928	0	54	0	2	American	Wild	Wild	Wild	Wild	Wild	Wild	Wild	Wild	Wild	Wild
TCGA-DD-A4NK	1210	1	80	0	3	American	Wild	Wild	Mutation	Wild	Wild	Wild	Wild	Wild	Wild	Wild
TCGA-DD-A4NL	1711	0	46	1	1	American	Wild	Wild	Wild	Wild	Wild	Wild	Wild	Wild	Wild	Wild
TCGA-DD-A4NN	899	1	56	0	1	American	Wild	Wild	Wild	Wild	Wild	Wild	Wild	Mutation	Wild	Wild
TCGA-DD-A4NO	2245	0	65	1	1	American	Wild	Wild	Wild	Wild	Wild	Wild	Wild	Wild	Wild	Wild
TCGA-DD-A4NP	3308	0	32	1	1	American	Wild	Wild	Wild	Wild	Wild	Wild	Wild	Wild	Wild	Wild
TCGA-DD-A4NQ	373	1	60	1	2	American	Wild	Wild	Wild	Wild	Wild	Wild	Wild	Wild	Wild	Wild
TCGA-DD-A4NR	9	1	85	0	1	American	Wild	Wild	Wild	Wild	Wild	Wild	Wild	Wild	Wild	Wild
TCGA-DD-A4NS	2456	1	61	0	1	American	Wild	Wild	Wild	Wild	Wild	Wild	Wild	Wild	Wild	Wild
TCGA-DD-A4NV	2398	0	61	1	3	American	Wild	Wild	Wild	Wild	Wild	Wild	Wild	Wild	Wild	Wild
TCGA-DD-A73A	728	0	71	1	1	American	Wild	Wild	Wild	Wild	Wild	Wild	Wild	Wild	Wild	Wild
TCGA-DD-A73B	283	1	72	0	1	American	Wild	Wild	Wild	Wild	Wild	Wild	Wild	Wild	Wild	Wild
TCGA-DD-A73C	701	0	65	0	3	American	Wild	Wild	Wild	Wild	Wild	Wild	Wild	Wild	Wild	Wild
TCGA-DD-A73E	44	0	66	1	1	American	Wild	Wild	Wild	Wild	Wild	Wild	Wild	Wild	Wild	Wild
TCGA-DD-A73F	1085	0	77	0	1	American	Wild	Wild	Wild	Wild	Wild	Wild	Wild	Wild	Wild	Wild
TCGA-DD-A73G	3478	0	73	0	1	American	Wild	Wild	Wild	Wild	Wild	Wild	Wild	Wild	Mutation	Wild
TCGA-DD-AAC8	16	1	72	1	1	American	Mutation	Wild	Wild	Wild	Mutation	Mutation	Wild	Wild	Wild	Mutation
TCGA-DD-AAC9	347	0	51	1	1	American	Wild	Wild	Wild	Wild	Wild	Wild	Wild	Wild	Wild	Wild
TCGA-DD-AACA	2301	0	65	1	1	American	Wild	Wild	Wild	Wild	Wild	Wild	Wild	Wild	Wild	Wild
TCGA-DD-AACB	2324	0	74	0	1	American	Wild	Wild	Wild	Mutation	Mutation	Wild	Wild	Mutation	Wild	Wild
TCGA-DD-AACC	1685	1	61	1	1	American	Wild	Wild	Wild	Wild	Wild	Wild	Wild	Wild	Wild	Wild
TCGA-DD-AACD	381	1	48	1	1	American	Wild	Wild	Wild	Wild	Wild	Wild	Wild	Wild	Wild	Wild
TCGA-DD-AACE	2184	0	62	1	1	American	Wild	Wild	Wild	Mutation	Wild	Wild	Wild	Wild	Wild	Wild
TCGA-DD-AACF	365	1	68	1	1	American	Wild	Mutation	Wild	Mutation	Wild	Wild	Wild	Wild	Wild	Wild
TCGA-DD-AACG	469	1	52	1	2	American	Wild	Wild	Wild	Mutation	Wild	Wild	Wild	Wild	Wild	Wild
TCGA-DD-AACH	195	1	69	1	2	American	Wild	Wild	Wild	Wild	Wild	Wild	Wild	Wild	Wild	Wild
TCGA-DD-AACI	1618	0	69	1	2	American	Wild	Mutation	Wild	Wild	Wild	Wild	Wild	Wild	Wild	Wild
TCGA-DD-AACJ	2102	0	75	1	2	American	Wild	Wild	Wild	Wild	Wild	Wild	Wild	Wild	Wild	Wild
TCGA-DD-AACK	9	0	70	1	1	American	Wild	Wild	Wild	Wild	Wild	Wild	Wild	Mutation	Wild	Wild
TCGA-DD-AACL	107	1	66	0	1	American	Mutation	Wild	Wild	Mutation	Wild	Wild	Mutation	Wild	Wild	Mutation
TCGA-DD-AACM	1769	0	48	1	2	American	Wild	Wild	Wild	Mutation	Wild	Wild	Wild	Wild	Wild	Wild
TCGA-DD-AACN	1302	0	32	1	1	American	Wild	Wild	Wild	Wild	Wild	Wild	Wild	Wild	Wild	Wild
TCGA-DD-AACO	1876	0	40	1	1	American	Wild	Wild	Wild	Wild	Wild	Wild	Wild	Wild	Wild	Wild
TCGA-DD-AACP	415	0	64	1	1	American	Wild	Wild	Wild	Wild	Wild	Wild	Wild	Wild	Wild	Wild
TCGA-DD-AACQ	432	1	50	1	2	American	Wild	Wild	Wild	Mutation	Wild	Wild	Wild	Wild	Wild	Wild
TCGA-DD-AACS	1804	0	39	1	1	American	Wild	Wild	Wild	Mutation	Wild	Wild	Wild	Wild	Wild	Wild
TCGA-DD-AACT	1562	0	69	0	1	American	Wild	Wild	Wild	Wild	Wild	Wild	Wild	Wild	Wild	Wild
TCGA-DD-AACU	1567	0	59	1	1	American	Wild	Wild	Wild	Mutation	Wild	Wild	Wild	Mutation	Wild	Wild
TCGA-DD-AACV	1531	0	53	1	1	American	Wild	Wild	Wild	Mutation	Wild	Wild	Wild	Wild	Wild	Wild
TCGA-DD-AACW	1424	0	43	1	1	American	Wild	Wild	Wild	Wild	Wild	Wild	Wild	Wild	Wild	Wild
TCGA-DD-AACX	170	0	66	1	2	American	Wild	Wild	Wild	Wild	Wild	Wild	Wild	Wild	Wild	Wild
TCGA-DD-AACY	1450	0	61	1	1	American	Wild	Wild	Wild	Wild	Mutation	Wild	Wild	Wild	Mutation	Wild
TCGA-DD-AACZ	171	1	63	0	1	American	Wild	Wild	Wild	Mutation	Wild	Wild	Wild	Wild	Wild	Wild
TCGA-DD-AAD0	137	0	73	0	1	American	Wild	Wild	Wild	Wild	Wild	Wild	Wild	Wild	Wild	Wild
TCGA-DD-AAD1	564	0	51	0	1	American	Wild	Wild	Wild	Wild	Wild	Wild	Wild	Wild	Wild	Mutation
TCGA-DD-AAD2	658	0	66	1	1	American	Wild	Wild	Wild	Wild	Wild	Wild	Wild	Wild	Wild	Wild
TCGA-DD-AAD3	1295	0	43	1	1	American	Wild	Wild	Wild	Mutation	Wild	Wild	Wild	Wild	Wild	Wild
TCGA-DD-AAD5	1345	0	54	1	1	American	Wild	Wild	Wild	Mutation	Wild	Wild	Wild	Wild	Wild	Wild
TCGA-DD-AAD6	672	0	66	1	3	American	Wild	Wild	Wild	Wild	Wild	Wild	Wild	Wild	Wild	Wild
TCGA-DD-AAD8	1219	0	73	0	1	American	Wild	Wild	Wild	Wild	Wild	Wild	Wild	Wild	Wild	Wild
TCGA-DD-AADA	1233	0	66	0	1	American	Wild	Wild	Mutation	Wild	Wild	Wild	Wild	Wild	Wild	Wild
TCGA-DD-AADB	1242	0	51	1	1	American	Wild	Wild	Wild	Mutation	Wild	Wild	Wild	Wild	Wild	Wild
TCGA-DD-AADC	425	1	53	1	1	American	Wild	Wild	Wild	Wild	Wild	Wild	Mutation	Wild	Wild	Wild
TCGA-DD-AADD	1231	0	51	1	1	American	Wild	Wild	Wild	Mutation	Wild	Wild	Wild	Wild	Wild	Wild
TCGA-DD-AADE	1202	0	50	1	1	American	Wild	Wild	Wild	Wild	Wild	Wild	Wild	Wild	Wild	Wild
TCGA-DD-AADF	115	1	64	0	1	American	Wild	Mutation	Wild	Wild	Wild	Mutation	Wild	Wild	Wild	Wild
TCGA-DD-AADG	1145	0	70	1	3	American	Wild	Wild	Wild	Wild	Wild	Wild	Wild	Wild	Wild	Wild
TCGA-DD-AADI	1085	0	43	0	1	American	Wild	Wild	Wild	Wild	Wild	Wild	Wild	Wild	Wild	Wild
TCGA-DD-AADJ	1066	0	70	0	1	American	Wild	Wild	Wild	Wild	Wild	Wild	Wild	Wild	Wild	Wild
TCGA-DD-AADK	1049	0	68	0	2	American	Wild	Wild	Wild	Wild	Wild	Wild	Wild	Wild	Wild	Wild
TCGA-DD-AADL	636	0	58	1	1	American	Wild	Wild	Wild	Mutation	Wild	Wild	Wild	Wild	Wild	Wild
TCGA-DD-AADM	12	1	58	1	2	American	Mutation	Wild	Wild	Wild	Wild	Wild	Wild	Mutation	Wild	Wild
TCGA-DD-AADO	453	0	55	1	1	American	Wild	Wild	Wild	Wild	Wild	Wild	Wild	Mutation	Wild	Wild
TCGA-DD-AADP	458	0	45	1	1	American	Wild	Wild	Wild	Wild	Wild	Wild	Wild	Wild	Wild	Wild
TCGA-DD-AADQ	436	0	59	1	2	American	Wild	Wild	Wild	Wild	Wild	Mutation	Wild	Wild	Wild	Wild
TCGA-DD-AADR	2028	0	58	1	1	American	Wild	Wild	Wild	Wild	Wild	Wild	Wild	Wild	Wild	Wild
TCGA-DD-AADS	474	0	63	1	1	American	Wild	Wild	Wild	Wild	Wild	Wild	Wild	Wild	Wild	Wild
TCGA-DD-AADU	554	0	60	1	2	American	Wild	Wild	Wild	Wild	Wild	Wild	Wild	Wild	Wild	Wild
TCGA-DD-AADV	574	0	50	1	1	American	Wild	Wild	Wild	Mutation	Wild	Wild	Wild	Wild	Wild	Wild
TCGA-DD-AADW	587	0	48	1	1	American	Wild	Wild	Wild	Mutation	Wild	Wild	Wild	Wild	Wild	Wild
TCGA-DD-AADY	555	0	55	0	1	American	Wild	Wild	Wild	Wild	Wild	Wild	Wild	Wild	Wild	Wild
TCGA-DD-AAE0	555	0	45	0	3	American	Wild	Wild	Wild	Mutation	Wild	Wild	Wild	Wild	Wild	Wild
TCGA-DD-AAE1	552	0	52	1	1	American	Wild	Wild	Wild	Wild	Wild	Wild	Wild	Wild	Wild	Wild
TCGA-DD-AAE2	638	0	51	1	1	American	Wild	Wild	Wild	Wild	Wild	Wild	Wild	Wild	Wild	Wild
TCGA-DD-AAE3	566	0	50	1	1	American	Wild	Wild	Wild	Wild	Wild	Wild	Wild	Wild	Mutation	Wild
TCGA-DD-AAE4	608	0	49	0	1	American	Wild	Wild	Wild	Wild	Wild	Wild	Wild	Wild	Wild	Wild
TCGA-DD-AAE6	141	0	59	0	1	American	Wild	Wild	Wild	Mutation	Wild	Wild	Wild	Wild	Wild	Wild
TCGA-DD-AAE7	644	0	72	1	1	American	Wild	Wild	Wild	Wild	Wild	Wild	Wild	Wild	Wild	Wild
TCGA-DD-AAE8	664	0	45	1	1	American	Wild	Wild	Wild	Mutation	Wild	Wild	Wild	Wild	Wild	Wild
TCGA-DD-AAE9	722	0	69	1	1	American	Wild	Wild	Mutation	Wild	Wild	Wild	Wild	Wild	Wild	Wild
TCGA-DD-AAEA	575	0	65	1	1	American	Wild	Wild	Wild	Mutation	Wild	Wild	Wild	Wild	Wild	Wild
TCGA-DD-AAEB	478	0	60	1	1	American	Wild	Wild	Wild	Wild	Wild	Wild	Wild	Wild	Wild	Wild
TCGA-DD-AAED	763	0	51	1	1	American	Wild	Wild	Wild	Wild	Wild	Wild	Wild	Wild	Wild	Wild
TCGA-DD-AAEE	810	0	55	1	1	American	Wild	Wild	Wild	Wild	Wild	Wild	Wild	Wild	Wild	Wild
TCGA-DD-AAEG	719	0	59	0	1	American	Wild	Wild	Wild	Wild	Wild	Wild	Wild	Wild	Wild	Wild
TCGA-DD-AAEH	784	0	73	1	1	American	Wild	Wild	Wild	Wild	Wild	Wild	Wild	Wild	Wild	Wild
TCGA-DD-AAEI	1531	0	72	1	1	American	Mutation	Wild	Wild	Mutation	Wild	Wild	Wild	Wild	Wild	Wild
TCGA-DD-AAEK	1067	0	51	1	2	American	Wild	Wild	Wild	Wild	Wild	Wild	Wild	Wild	Wild	Wild
TCGA-DD-AAVP	2752	0	48	1	1	American	Wild	Wild	Wild	Wild	Wild	Wild	Wild	Wild	Wild	Wild
TCGA-DD-AAVQ	2728	0	38	1	1	American	Wild	Wild	Wild	Wild	Wild	Wild	Wild	Wild	Wild	Wild
TCGA-DD-AAVR	2513	0	44	1	1	American	Wild	Wild	Wild	Wild	Wild	Wild	Wild	Wild	Wild	Wild
TCGA-DD-AAVS	1823	0	56	1	1	American	Wild	Wild	Wild	Wild	Wild	Wild	Wild	Wild	Wild	Wild
TCGA-DD-AAVU	2202	0	46	1	2	American	Wild	Wild	Wild	Mutation	Wild	Wild	Wild	Wild	Wild	Wild
TCGA-DD-AAVV	2455	0	56	1	2	American	Wild	Wild	Wild	Mutation	Wild	Wild	Wild	Wild	Wild	Wild
TCGA-DD-AAVW	2317	0	35	1	1	American	Wild	Wild	Wild	Wild	Wild	Wild	Wild	Wild	Wild	Wild
TCGA-DD-AAVX	1718	0	38	1	2	American	Wild	Wild	Wild	Wild	Wild	Wild	Wild	Wild	Wild	Wild
TCGA-DD-AAVY	1970	0	56	1	3	American	Wild	Wild	Wild	Wild	Wild	Wild	Mutation	Wild	Wild	Wild
TCGA-DD-AAVZ	1900	0	38	1	1	American	Wild	Wild	Wild	Wild	Wild	Wild	Wild	Wild	Wild	Wild
TCGA-DD-AAW0	2015	0	54	1	1	American	Wild	Wild	Wild	Wild	Wild	Wild	Wild	Wild	Wild	Wild
TCGA-DD-AAW1	1989	0	55	1	3	American	Wild	Wild	Wild	Wild	Wild	Wild	Wild	Wild	Wild	Wild
TCGA-DD-AAW2	1855	0	69	1	1	American	Wild	Wild	Wild	Wild	Wild	Wild	Wild	Wild	Wild	Wild
TCGA-DD-AAW3	1633	0	69	1	1	American	Wild	Wild	Wild	Wild	Wild	Wild	Wild	Wild	Wild	Wild
TCGA-ED-A459	910	0	47	1	2	American	Wild	Wild	Wild	Mutation	Wild	Wild	Wild	Wild	Mutation	Wild
TCGA-ED-A4XI	819	0	58	1	2	American	Wild	Wild	Wild	Wild	Wild	Wild	Wild	Wild	Wild	Wild
TCGA-ED-A66X	406	0	35	1	3	American	Wild	Wild	Wild	Wild	Wild	Wild	Wild	Wild	Wild	Wild
TCGA-ED-A66Y	296	1	51	0	3	American	Wild	Wild	Wild	Wild	Wild	Mutation	Mutation	Wild	Wild	Wild
TCGA-ED-A7XO	427	0	29	1	3	American	Wild	Wild	Wild	Mutation	Wild	Wild	Wild	Wild	Wild	Wild
TCGA-ED-A7XP	400	0	53	0	2	American	Wild	Wild	Wild	Mutation	Wild	Wild	Wild	Mutation	Wild	Wild
TCGA-ED-A82E	408	0	60	0	3	American	Wild	Wild	Wild	Wild	Wild	Wild	Wild	Wild	Wild	Wild
TCGA-ED-A8O5	406	0	59	0	3	American	Wild	Wild	Wild	Wild	Wild	Wild	Wild	Mutation	Wild	Wild
TCGA-ED-A8O6	56	1	50	0	3	American	Mutation	Wild	Wild	Wild	Mutation	Wild	Wild	Wild	Wild	Wild
TCGA-ED-A97K	6	0	54	1	3	American	Wild	Wild	Wild	Wild	Wild	Wild	Wild	Wild	Wild	Mutation
TCGA-FV-A23B	1852	1	70	0	2	American	Wild	Wild	Wild	Wild	Wild	Wild	Wild	Wild	Wild	Mutation
TCGA-FV-A2QR	581	1	75	1	1	American	Wild	Wild	Wild	Wild	Wild	Wild	Wild	Wild	Wild	Wild
TCGA-G3-A25S	416	1	64	1	1	American	Wild	Wild	Mutation	Wild	Wild	Wild	Wild	Wild	Wild	Wild
TCGA-G3-A25T	1553	0	45	0	3	American	Wild	Wild	Wild	Wild	Wild	Wild	Wild	Wild	Wild	Wild
TCGA-G3-A25U	1636	0	63	0	1	American	Wild	Wild	Wild	Mutation	Wild	Wild	Wild	Wild	Wild	Wild
TCGA-G3-A25V	860	0	68	1	1	American	Wild	Wild	Wild	Mutation	Wild	Wild	Wild	Wild	Wild	Wild
TCGA-G3-A25W	935	0	79	0	3	American	Wild	Wild	Wild	Wild	Wild	Wild	Wild	Wild	Wild	Wild
TCGA-G3-A25Y	452	1	52	0	1	American	Wild	Wild	Wild	Wild	Wild	Wild	Wild	Wild	Wild	Wild
TCGA-G3-A25Z	655	0	58	1	1	American	Wild	Wild	Wild	Mutation	Wild	Wild	Wild	Wild	Wild	Wild
TCGA-G3-A3CG	673	0	80	1	1	American	Wild	Wild	Wild	Wild	Wild	Wild	Wild	Wild	Wild	Mutation
TCGA-G3-A3CH	780	0	53	1	3	American	Wild	Wild	Wild	Wild	Wild	Wild	Wild	Wild	Wild	Wild
TCGA-G3-A3CI	180	0	71	1	1	American	Wild	Wild	Wild	Wild	Wild	Wild	Wild	Wild	Wild	Wild
TCGA-G3-A3CK	585	0	61	1	1	American	Wild	Wild	Mutation	Wild	Wild	Wild	Wild	Wild	Wild	Wild
TCGA-G3-A5SI	768	1	44	1	2	American	Wild	Wild	Wild	Wild	Wild	Wild	Wild	Wild	Wild	Wild
TCGA-G3-A6UC	671	0	65	1	3	American	Wild	Wild	Wild	Wild	Wild	Wild	Wild	Wild	Wild	Wild
TCGA-G3-AAUZ	480	0	48	1	1	American	Wild	Wild	Wild	Wild	Wild	Wild	Wild	Wild	Wild	Wild
TCGA-G3-AAV0	476	0	58	1	1	American	Wild	Wild	Wild	Wild	Wild	Wild	Mutation	Wild	Wild	Wild
TCGA-G3-AAV1	359	1	51	1	4	American	Wild	Wild	Wild	Wild	Wild	Wild	Wild	Mutation	Wild	Wild
TCGA-G3-AAV2	372	0	50	1	1	American	Wild	Wild	Wild	Wild	Wild	Wild	Wild	Wild	Wild	Wild
TCGA-G3-AAV3	412	0	58	0	2	American	Wild	Wild	Wild	Wild	Wild	Wild	Wild	Wild	Wild	Wild
TCGA-G3-AAV4	27	1	83	0	1	American	Mutation	Mutation	Wild	Wild	Wild	Wild	Mutation	Wild	Wild	Wild
TCGA-G3-AAV5	354	0	67	1	2	American	Wild	Mutation	Wild	Wild	Wild	Wild	Wild	Wild	Wild	Wild
TCGA-G3-AAV6	65	1	53	0	3	American	Wild	Wild	Wild	Wild	Wild	Wild	Wild	Wild	Wild	Wild
TCGA-G3-AAV7	361	0	38	1	2	American	Wild	Wild	Wild	Mutation	Wild	Wild	Wild	Wild	Wild	Wild
TCGA-KR-A7K0	65	1	65	1	1	American	Wild	Wild	Wild	Wild	Wild	Wild	Wild	Wild	Wild	Wild
TCGA-KR-A7K2	829	0	64	1	1	American	Wild	Wild	Wild	Wild	Wild	Wild	Wild	Wild	Wild	Wild
TCGA-KR-A7K7	951	0	61	0	2	American	Wild	Wild	Mutation	Wild	Wild	Wild	Wild	Wild	Wild	Wild
TCGA-KR-A7K8	906	0	57	1	1	American	Wild	Wild	Wild	Wild	Wild	Wild	Wild	Wild	Wild	Wild
TCGA-LG-A9QD	366	0	68	1	3	American	Wild	Wild	Wild	Wild	Wild	Wild	Wild	Wild	Wild	Wild
TCGA-MI-A75C	291	0	64	1	1	American	Wild	Wild	Wild	Wild	Wild	Wild	Wild	Wild	Wild	Wild
TCGA-MI-A75E	507	0	61	1	4	American	Wild	Mutation	Wild	Wild	Wild	Wild	Wild	Wild	Wild	Wild
TCGA-MI-A75G	698	0	63	1	2	American	Wild	Wild	Wild	Mutation	Wild	Wild	Wild	Wild	Wild	Wild
TCGA-PD-A5DF	639	1	58	0	4	American	Wild	Wild	Wild	Wild	Wild	Wild	Wild	Wild	Wild	Wild
TCGA-RC-A6M3	0	0	24	1	2	American	Wild	Wild	Wild	Wild	Wild	Wild	Wild	Wild	Wild	Wild
TCGA-RC-A7S9	640	0	47	0	1	American	Wild	Wild	Wild	Wild	Wild	Wild	Wild	Wild	Wild	Wild
TCGA-RC-A7SB	588	0	53	1	2	American	Wild	Wild	Wild	Mutation	Wild	Wild	Wild	Wild	Wild	Wild
TCGA-RC-A7SF	579	0	66	1	1	American	Wild	Wild	Wild	Wild	Mutation	Wild	Wild	Wild	Wild	Wild
TCGA-RC-A7SH	468	0	42	1	2	American	Wild	Wild	Wild	Mutation	Wild	Wild	Wild	Wild	Wild	Wild
TCGA-RC-A7SK	472	0	59	1	1	American	Wild	Wild	Wild	Mutation	Wild	Wild	Wild	Wild	Wild	Wild
TCGA-RG-A7D4	1098	0	69	1	2	American	Wild	Wild	Wild	Mutation	Wild	Wild	Wild	Wild	Wild	Wild
TCGA-UB-A7MA	848	0	62	0	2	American	Wild	Wild	Wild	Wild	Wild	Wild	Wild	Wild	Wild	Wild
TCGA-XR-A8TD	1030	0	49	0	3	American	Wild	Wild	Wild	Wild	Wild	Wild	Wild	Wild	Wild	Wild
